# Supplementary material for: MASSpy: Building, simulating, and visualizing dynamic biological models in Python using mass action kinetics
Source: PLoS Comput Biol. 2021 Jan 28;17(1):e1008208. doi: 10.1371/journal.pcbi.1008208 (PMC7872247; doi:10.1371/journal.pcbi.1008208)
Supplement: S1 File — The latest version of the MASSpy software can be found at https://github.com/SBRG/MASSpy. (ZIP) [file pcbi.1008208.s003.zip]

Archive with 307 entries (259 files):
- MASSpy-0.1.1/
- MASSpy-0.1.1/.dockerignore
- MASSpy-0.1.1/.github/
- MASSpy-0.1.1/.github/CONTRIBUTING.rst
- MASSpy-0.1.1/.github/ISSUE_TEMPLATE.md
- MASSpy-0.1.1/.github/scripts/
- MASSpy-0.1.1/.github/scripts/clean.sh
- MASSpy-0.1.1/.github/scripts/execute-notebooks.sh
- MASSpy-0.1.1/.github/workflows/
- MASSpy-0.1.1/.github/workflows/publish-docker-images.yml
- MASSpy-0.1.1/.github/workflows/python-publish.yml
- MASSpy-0.1.1/.gitignore
- MASSpy-0.1.1/.readthedocs.yml
- MASSpy-0.1.1/LICENSE
- MASSpy-0.1.1/MANIFEST.in
- MASSpy-0.1.1/README.rst
- MASSpy-0.1.1/develop-requirements.txt
- MASSpy-0.1.1/docker/
- MASSpy-0.1.1/docker/Dockerfile
- MASSpy-0.1.1/docker/cplex/
- MASSpy-0.1.1/docker/cplex/cplex.installer.properties
- MASSpy-0.1.1/docker/docker-entrypoint.sh
- MASSpy-0.1.1/docker/gurobi/
- MASSpy-0.1.1/docker/gurobi/gurobi.lic.template
- MASSpy-0.1.1/docker/pyinstall-solver.sh
- MASSpy-0.1.1/docs/
- MASSpy-0.1.1/docs/.gitignore
- MASSpy-0.1.1/docs/Makefile
- MASSpy-0.1.1/docs/additional/
- MASSpy-0.1.1/docs/additional/code_repositories.rst
- MASSpy-0.1.1/docs/additional/faqs.ipynb
- MASSpy-0.1.1/docs/conf.py
- MASSpy-0.1.1/docs/education/
- MASSpy-0.1.1/docs/education/sb2/
- MASSpy-0.1.1/docs/education/sb2/chapters/
- MASSpy-0.1.1/docs/education/sb2/chapters/gurobi.env
- MASSpy-0.1.1/docs/education/sb2/chapters/sb2_chapter1.ipynb
- MASSpy-0.1.1/docs/education/sb2/chapters/sb2_chapter10.ipynb
- MASSpy-0.1.1/docs/education/sb2/chapters/sb2_chapter11.ipynb
- MASSpy-0.1.1/docs/education/sb2/chapters/sb2_chapter12.ipynb
- MASSpy-0.1.1/docs/education/sb2/chapters/sb2_chapter13.ipynb
- MASSpy-0.1.1/docs/education/sb2/chapters/sb2_chapter14.ipynb
- MASSpy-0.1.1/docs/education/sb2/chapters/sb2_chapter2.ipynb
- MASSpy-0.1.1/docs/education/sb2/chapters/sb2_chapter3.ipynb
- MASSpy-0.1.1/docs/education/sb2/chapters/sb2_chapter4.ipynb
- MASSpy-0.1.1/docs/education/sb2/chapters/sb2_chapter5.ipynb
- MASSpy-0.1.1/docs/education/sb2/chapters/sb2_chapter6.ipynb
- MASSpy-0.1.1/docs/education/sb2/chapters/sb2_chapter7.ipynb
- MASSpy-0.1.1/docs/education/sb2/chapters/sb2_chapter8.ipynb
- MASSpy-0.1.1/docs/education/sb2/chapters/sb2_chapter9.ipynb
- MASSpy-0.1.1/docs/education/sb2/images/
- MASSpy-0.1.1/docs/education/sb2/images/Ch1/
- MASSpy-0.1.1/docs/education/sb2/images/Ch1/Figure-1-1.png
- MASSpy-0.1.1/docs/education/sb2/images/Ch1/Figure-1-2.png
- MASSpy-0.1.1/docs/education/sb2/images/Ch1/Figure-1-3.png
- MASSpy-0.1.1/docs/education/sb2/images/Ch1/Figure-1-4.png
- MASSpy-0.1.1/docs/education/sb2/images/Ch1/Figure-1-5.png
- MASSpy-0.1.1/docs/education/sb2/images/Ch1/Figure-1-6.png
- MASSpy-0.1.1/docs/education/sb2/images/Ch1/Figure-1-7.png
- MASSpy-0.1.1/docs/education/sb2/images/Ch1/Table-1-1.png
- MASSpy-0.1.1/docs/education/sb2/images/Ch1/Table-1-2.png
- MASSpy-0.1.1/docs/education/sb2/images/Ch1/Table-1-3.png
- MASSpy-0.1.1/docs/education/sb2/images/Ch10/
- MASSpy-0.1.1/docs/education/sb2/images/Ch10/Figure-10-1.png
- MASSpy-0.1.1/docs/education/sb2/images/Ch10/Figure-10-16.png
- MASSpy-0.1.1/docs/education/sb2/images/Ch10/Figure-10-17.png
- MASSpy-0.1.1/docs/education/sb2/images/Ch10/Figure-10-18.png
- MASSpy-0.1.1/docs/education/sb2/images/Ch10/Figure-10-19.png
- MASSpy-0.1.1/docs/education/sb2/images/Ch10/Figure-10-2.png
- MASSpy-0.1.1/docs/education/sb2/images/Ch10/Figure-10-20.png
- MASSpy-0.1.1/docs/education/sb2/images/Ch10/Figure-10-21.png
- MASSpy-0.1.1/docs/education/sb2/images/Ch10/Figure-10-4.png
- MASSpy-0.1.1/docs/education/sb2/images/Ch11/
- MASSpy-0.1.1/docs/education/sb2/images/Ch11/Figure-11-1.png
- MASSpy-0.1.1/docs/education/sb2/images/Ch11/Figure-11-2.png
- MASSpy-0.1.1/docs/education/sb2/images/Ch11/Figure-11-6.png
- MASSpy-0.1.1/docs/education/sb2/images/Ch11/Figure-11-8.png
- MASSpy-0.1.1/docs/education/sb2/images/Ch12/
- MASSpy-0.1.1/docs/education/sb2/images/Ch12/Figure-12-1.png
- MASSpy-0.1.1/docs/education/sb2/images/Ch12/Figure-12-2.png
- MASSpy-0.1.1/docs/education/sb2/images/Ch12/Figure-12-20.png
- MASSpy-0.1.1/docs/education/sb2/images/Ch12/Figure-12-6.png
- MASSpy-0.1.1/docs/education/sb2/images/Ch12/Figure-12-7.png
- MASSpy-0.1.1/docs/education/sb2/images/Ch13/
- MASSpy-0.1.1/docs/education/sb2/images/Ch13/Figure-13-1.png
- MASSpy-0.1.1/docs/education/sb2/images/Ch13/Figure-13-2.png
- MASSpy-0.1.1/docs/education/sb2/images/Ch13/Figure-13-6.png
- MASSpy-0.1.1/docs/education/sb2/images/Ch14/
- MASSpy-0.1.1/docs/education/sb2/images/Ch14/Figure-14-1.png
- MASSpy-0.1.1/docs/education/sb2/images/Ch14/Figure-14-2.png
- MASSpy-0.1.1/docs/education/sb2/images/Ch2/
- MASSpy-0.1.1/docs/education/sb2/images/Ch2/Figure-2-1.png
- MASSpy-0.1.1/docs/education/sb2/images/Ch2/Figure-2-10.png
- MASSpy-0.1.1/docs/education/sb2/images/Ch2/Figure-2-11.png
- MASSpy-0.1.1/docs/education/sb2/images/Ch2/Figure-2-12.png
- MASSpy-0.1.1/docs/education/sb2/images/Ch2/Figure-2-13.png
- MASSpy-0.1.1/docs/education/sb2/images/Ch2/Figure-2-2.png
- MASSpy-0.1.1/docs/education/sb2/images/Ch2/Figure-2-3.png
- MASSpy-0.1.1/docs/education/sb2/images/Ch2/Figure-2-4.png
- MASSpy-0.1.1/docs/education/sb2/images/Ch2/Figure-2-5.png
- MASSpy-0.1.1/docs/education/sb2/images/Ch2/Figure-2-6.png
- MASSpy-0.1.1/docs/education/sb2/images/Ch2/Figure-2-7.png
- MASSpy-0.1.1/docs/education/sb2/images/Ch2/Figure-2-8.png
- MASSpy-0.1.1/docs/education/sb2/images/Ch2/Figure-2-9.png
- MASSpy-0.1.1/docs/education/sb2/images/Ch3/
- MASSpy-0.1.1/docs/education/sb2/images/Ch3/Figure-3-1.png
- MASSpy-0.1.1/docs/education/sb2/images/Ch3/Figure-3-2.png
- MASSpy-0.1.1/docs/education/sb2/images/Ch3/Figure-3-3.png
- MASSpy-0.1.1/docs/education/sb2/images/Ch3/Figure-3-4.png
- MASSpy-0.1.1/docs/education/sb2/images/Ch3/Figure-3-5.png
- MASSpy-0.1.1/docs/education/sb2/images/Ch3/Table-3-1.png
- MASSpy-0.1.1/docs/education/sb2/images/Ch5/
- MASSpy-0.1.1/docs/education/sb2/images/Ch5/Figure-5-1.png
- MASSpy-0.1.1/docs/education/sb2/images/Ch5/Figure-5-2.png
- MASSpy-0.1.1/docs/education/sb2/images/Ch5/Figure-5-3.png
- MASSpy-0.1.1/docs/education/sb2/images/Ch5/Figure-5-6.png
- MASSpy-0.1.1/docs/education/sb2/images/Ch5/Figure-5-8.png
- MASSpy-0.1.1/docs/education/sb2/images/Ch6/
- MASSpy-0.1.1/docs/education/sb2/images/Ch6/Figure-6-1.png
- MASSpy-0.1.1/docs/education/sb2/images/Ch6/Figure-6-5.png
- MASSpy-0.1.1/docs/education/sb2/images/Ch7/
- MASSpy-0.1.1/docs/education/sb2/images/Ch7/Figure-7-1.png
- MASSpy-0.1.1/docs/education/sb2/images/Ch7/Figure-7-2.png
- MASSpy-0.1.1/docs/education/sb2/images/Ch7/Figure-7-3.png
- MASSpy-0.1.1/docs/education/sb2/images/Ch7/Figure-7-4.png
- MASSpy-0.1.1/docs/education/sb2/images/Ch7/Figure-7-5.png
- MASSpy-0.1.1/docs/education/sb2/images/Ch7/Table-7-1.png
- MASSpy-0.1.1/docs/education/sb2/images/Ch7/Table-7-2.png
- MASSpy-0.1.1/docs/education/sb2/images/Ch7/Table-7-3.png
- MASSpy-0.1.1/docs/education/sb2/images/Ch7/Table-7-4.png
- MASSpy-0.1.1/docs/education/sb2/images/Ch7/Table-7-5.png
- MASSpy-0.1.1/docs/education/sb2/images/Ch7/Table-7-6.png
- MASSpy-0.1.1/docs/education/sb2/images/Ch7/Table-7-7.png
- MASSpy-0.1.1/docs/education/sb2/images/Ch7/Table-7-8.png
- MASSpy-0.1.1/docs/education/sb2/images/Ch7/Table-7-9.png
- MASSpy-0.1.1/docs/education/sb2/images/Ch8/
- MASSpy-0.1.1/docs/education/sb2/images/Ch8/Figure-8-1.png
- MASSpy-0.1.1/docs/education/sb2/images/Ch8/Figure-8-10.png
- MASSpy-0.1.1/docs/education/sb2/images/Ch8/Figure-8-11.png
- MASSpy-0.1.1/docs/education/sb2/images/Ch8/Figure-8-13.png
- MASSpy-0.1.1/docs/education/sb2/images/Ch8/Figure-8-14.png
- MASSpy-0.1.1/docs/education/sb2/images/Ch8/Figure-8-16.png
- MASSpy-0.1.1/docs/education/sb2/images/Ch8/Figure-8-19.png
- MASSpy-0.1.1/docs/education/sb2/images/Ch8/Figure-8-2.png
- MASSpy-0.1.1/docs/education/sb2/images/Ch8/Figure-8-3.png
- MASSpy-0.1.1/docs/education/sb2/images/Ch8/Figure-8-4.png
- MASSpy-0.1.1/docs/education/sb2/images/Ch8/Figure-8-5.png
- MASSpy-0.1.1/docs/education/sb2/images/Ch8/Figure-8-6.png
- MASSpy-0.1.1/docs/education/sb2/images/Ch8/Table-8-1.png
- MASSpy-0.1.1/docs/education/sb2/images/Ch9/
- MASSpy-0.1.1/docs/education/sb2/images/Ch9/Figure-9-1.png
- MASSpy-0.1.1/docs/education/sb2/images/Ch9/Figure-9-11.png
- MASSpy-0.1.1/docs/education/sb2/images/Ch9/Figure-9-12.png
- MASSpy-0.1.1/docs/education/sb2/images/Ch9/Figure-9-17.png
- MASSpy-0.1.1/docs/education/sb2/images/Ch9/Figure-9-18.png
- MASSpy-0.1.1/docs/education/sb2/images/Ch9/Figure-9-2.png
- MASSpy-0.1.1/docs/education/sb2/images/Ch9/Figure-9-23.png
- MASSpy-0.1.1/docs/education/sb2/images/Ch9/Figure-9-3.png
- MASSpy-0.1.1/docs/education/sb2/images/Ch9/Figure-9-6.png
- MASSpy-0.1.1/docs/education/sb2/images/Ch9/Figure-9-7.png
- MASSpy-0.1.1/docs/education/sb2/images/Ch9/Figure-9-A1.png
- MASSpy-0.1.1/docs/education/sb2/images/Ch9/Figure-9-A2.png
- MASSpy-0.1.1/docs/education/sb2/images/Ch9/Figure-9-A3.png
- MASSpy-0.1.1/docs/education/sb2/images/Ch9/Figure-9-A4.png
- MASSpy-0.1.1/docs/education/sb2/images/Ch9/Figure-9-A5.png
- MASSpy-0.1.1/docs/education/sb2/index.rst
- MASSpy-0.1.1/docs/education/sb2/model_construction/
- MASSpy-0.1.1/docs/education/sb2/model_construction/gurobi.env
- MASSpy-0.1.1/docs/education/sb2/model_construction/sb2_amp_salvage_network.ipynb
- MASSpy-0.1.1/docs/education/sb2/model_construction/sb2_glycolysis.ipynb
- MASSpy-0.1.1/docs/education/sb2/model_construction/sb2_hemoglobin.ipynb
- MASSpy-0.1.1/docs/education/sb2/model_construction/sb2_pentose_phosphate_pathway.ipynb
- MASSpy-0.1.1/docs/education/sb2/model_construction/sb2_pfk.ipynb
- MASSpy-0.1.1/docs/gallery/
- MASSpy-0.1.1/docs/gallery/index.rst
- MASSpy-0.1.1/docs/gallery/media/
- MASSpy-0.1.1/docs/gallery/media/escher_toy_animation.mp4
- MASSpy-0.1.1/docs/gallery/visualization/
- MASSpy-0.1.1/docs/gallery/visualization/animating_simulations.ipynb
- MASSpy-0.1.1/docs/gallery/visualization/catalytic_potential_visualizations.ipynb
- MASSpy-0.1.1/docs/gallery/visualization/gurobi.env
- MASSpy-0.1.1/docs/gallery/workflows/
- MASSpy-0.1.1/docs/gallery/workflows/constructing_glycolysis.ipynb
- MASSpy-0.1.1/docs/gallery/workflows/gurobi.env
- MASSpy-0.1.1/docs/gurobi.env
- MASSpy-0.1.1/docs/images/
- MASSpy-0.1.1/docs/images/multicompartment.png
- MASSpy-0.1.1/docs/images/phosphate_trafficking.png
- MASSpy-0.1.1/docs/index.rst
- MASSpy-0.1.1/docs/installation/
- MASSpy-0.1.1/docs/installation/docker.rst
- MASSpy-0.1.1/docs/installation/docker_detailed.rst
- MASSpy-0.1.1/docs/installation/quickstart.rst
- MASSpy-0.1.1/docs/installation/solvers.rst
- MASSpy-0.1.1/docs/make.bat
- MASSpy-0.1.1/docs/requirements.txt
- MASSpy-0.1.1/docs/robots.txt
- MASSpy-0.1.1/docs/tutorials/
- MASSpy-0.1.1/docs/tutorials/cobra_to_mass.ipynb
- MASSpy-0.1.1/docs/tutorials/compartments.ipynb
- MASSpy-0.1.1/docs/tutorials/constructing_models.ipynb
- MASSpy-0.1.1/docs/tutorials/dynamic_simulation.ipynb
- MASSpy-0.1.1/docs/tutorials/ensemble_modeling.ipynb
- MASSpy-0.1.1/docs/tutorials/enzyme_modules.ipynb
- MASSpy-0.1.1/docs/tutorials/getting_started_with_masspy.ipynb
- MASSpy-0.1.1/docs/tutorials/global_configuration.ipynb
- MASSpy-0.1.1/docs/tutorials/gurobi.env
- MASSpy-0.1.1/docs/tutorials/import_export_optimization.ipynb
- MASSpy-0.1.1/docs/tutorials/network_visualization.ipynb
- MASSpy-0.1.1/docs/tutorials/plot_visualization.ipynb
- MASSpy-0.1.1/docs/tutorials/quality_assurance.ipynb
- MASSpy-0.1.1/docs/tutorials/reading_writing_models.ipynb
- MASSpy-0.1.1/docs/tutorials/thermo_concentrations.ipynb
- MASSpy-0.1.1/docs/zreferences.bib
- MASSpy-0.1.1/docs/zreferences.rst
- MASSpy-0.1.1/mass/
- MASSpy-0.1.1/mass/__init__.py
- MASSpy-0.1.1/mass/core/
- MASSpy-0.1.1/mass/core/__init__.py
- MASSpy-0.1.1/mass/core/mass_configuration.py
- MASSpy-0.1.1/mass/core/mass_metabolite.py
- MASSpy-0.1.1/mass/core/mass_model.py
- MASSpy-0.1.1/mass/core/mass_reaction.py
- MASSpy-0.1.1/mass/core/mass_solution.py
- MASSpy-0.1.1/mass/core/units.py
- MASSpy-0.1.1/mass/enzyme_modules/
- MASSpy-0.1.1/mass/enzyme_modules/__init__.py
- MASSpy-0.1.1/mass/enzyme_modules/enzyme_module.py
- MASSpy-0.1.1/mass/enzyme_modules/enzyme_module_dict.py
- MASSpy-0.1.1/mass/enzyme_modules/enzyme_module_form.py
- MASSpy-0.1.1/mass/enzyme_modules/enzyme_module_reaction.py
- MASSpy-0.1.1/mass/exceptions.py
- MASSpy-0.1.1/mass/io/
- MASSpy-0.1.1/mass/io/__init__.py
- MASSpy-0.1.1/mass/io/dict.py
- MASSpy-0.1.1/mass/io/json.py
- MASSpy-0.1.1/mass/io/sbml.py
- MASSpy-0.1.1/mass/simulation/
- MASSpy-0.1.1/mass/simulation/__init__.py
- MASSpy-0.1.1/mass/simulation/ensemble.py
- MASSpy-0.1.1/mass/simulation/simulation.py
- MASSpy-0.1.1/mass/test/
- MASSpy-0.1.1/mass/test/__init__.py
- MASSpy-0.1.1/mass/test/data/
- MASSpy-0.1.1/mass/test/data/maps/
- MASSpy-0.1.1/mass/test/data/maps/RBC.glycolysis.map.json
- MASSpy-0.1.1/mass/test/data/maps/multicompartment_map.json
- MASSpy-0.1.1/mass/test/data/maps/phosphate_trafficking_map.json
- MASSpy-0.1.1/mass/test/data/maps/sb2_RBC_map.json
- MASSpy-0.1.1/mass/test/data/maps/sb2_amp_salvage_network_map.json
- MASSpy-0.1.1/mass/test/data/maps/sb2_glycolysis_map.json
- MASSpy-0.1.1/mass/test/data/maps/sb2_pentose_phosphate_pathway_map.json
- MASSpy-0.1.1/mass/test/data/maps/simple_toy_map.json
- MASSpy-0.1.1/mass/test/data/models/
- MASSpy-0.1.1/mass/test/data/models/Glycolysis.json
- MASSpy-0.1.1/mass/test/data/models/Glycolysis_FKRM.json
- MASSpy-0.1.1/mass/test/data/models/Glycolysis_Hb_HEX1.json
- MASSpy-0.1.1/mass/test/data/models/Glycolysis_Hb_PFK.json
- MASSpy-0.1.1/mass/test/data/models/Glycolysis_Hb_PYK.json
- MASSpy-0.1.1/mass/test/data/models/Hemoglobin.json
- MASSpy-0.1.1/mass/test/data/models/Model_to_Repair.json
- MASSpy-0.1.1/mass/test/data/models/MultiCompartment.json
- MASSpy-0.1.1/mass/test/data/models/Phosphate_Trafficking.json
- MASSpy-0.1.1/mass/test/data/models/SB2_AMPSalvageNetwork.json
- MASSpy-0.1.1/mass/test/data/models/SB2_Glycolysis.json
- MASSpy-0.1.1/mass/test/data/models/SB2_Hemoglobin.json
- MASSpy-0.1.1/mass/test/data/models/SB2_PFK.json
- MASSpy-0.1.1/mass/test/data/models/SB2_PentosePhosphatePathway.json
- MASSpy-0.1.1/mass/test/data/models/Simple_Toy.json
- MASSpy-0.1.1/mass/test/data/models/Simple_Toy.xml
- MASSpy-0.1.1/mass/test/data/models/WholeCellRBC_MA_Rates.json
- MASSpy-0.1.1/mass/test/data/models/WholeCellRBC_MA_Rates.xml
- MASSpy-0.1.1/mass/test/data/models/WholeCellRBC_MM_Rates.json
- MASSpy-0.1.1/mass/test/data/models/WholeCellRBC_MM_Rates.xml
- MASSpy-0.1.1/mass/test/data/models/textbook.json
- MASSpy-0.1.1/mass/test/data/models/textbook.xml
- MASSpy-0.1.1/mass/thermo/
- MASSpy-0.1.1/mass/thermo/__init__.py
- MASSpy-0.1.1/mass/thermo/conc_sampling/
- MASSpy-0.1.1/mass/thermo/conc_sampling/__init__.py
- MASSpy-0.1.1/mass/thermo/conc_sampling/conc_achr.py
- MASSpy-0.1.1/mass/thermo/conc_sampling/conc_hr_sampler.py
- MASSpy-0.1.1/mass/thermo/conc_sampling/conc_optgp.py
- MASSpy-0.1.1/mass/thermo/conc_sampling/conc_sampling.py
- MASSpy-0.1.1/mass/thermo/conc_solution.py
- MASSpy-0.1.1/mass/thermo/conc_solver.py
- MASSpy-0.1.1/mass/util/
- MASSpy-0.1.1/mass/util/__init__.py
- MASSpy-0.1.1/mass/util/dict_with_id.py
- MASSpy-0.1.1/mass/util/expressions.py
- MASSpy-0.1.1/mass/util/matrix.py
- MASSpy-0.1.1/mass/util/qcqa.py
- MASSpy-0.1.1/mass/util/util.py
- MASSpy-0.1.1/mass/visualization/
- MASSpy-0.1.1/mass/visualization/__init__.py
- MASSpy-0.1.1/mass/visualization/comparison.py
- MASSpy-0.1.1/mass/visualization/phase_portraits.py
- MASSpy-0.1.1/mass/visualization/time_profiles.py
- MASSpy-0.1.1/mass/visualization/visualization_util.py
- MASSpy-0.1.1/release-notes/
[truncated: 7 more entries]
