# Supplementary material for: MASSpy: Building, simulating, and visualizing dynamic biological models in Python using mass action kinetics
Source: PLoS Comput Biol. 2021 Jan 28;17(1):e1008208. doi: 10.1371/journal.pcbi.1008208 (PMC7872247; doi:10.1371/journal.pcbi.1008208)
Supplement: S1 File — The latest version of the MASSpy software can be found at https://github.com/SBRG/MASSpy. (ZIP) [file pcbi.1008208.s003.zip › MASSpy-0.1.1/.github/CONTRIBUTING.rst]

============
Contributing
============

Contributions are welcome, and they are greatly appreciated! Every little bit
helps, and credit will always be given.

Currently masspy is still under development and testing. We apologize
for the inconvenience and provide further details on this page in a
future update.

For now, if you have any questions or concerns, please email
zhaiman@eng.ucsd.edu with "masspy" in the subject line and we will get back to
you.
