# Supplementary material for: MASSpy: Building, simulating, and visualizing dynamic biological models in Python using mass action kinetics
Source: PLoS Comput Biol. 2021 Jan 28;17(1):e1008208. doi: 10.1371/journal.pcbi.1008208 (PMC7872247; doi:10.1371/journal.pcbi.1008208)
Supplement: S1 File — The latest version of the MASSpy software can be found at https://github.com/SBRG/MASSpy. (ZIP) [file pcbi.1008208.s003.zip › MASSpy-0.1.1/.github/ISSUE_TEMPLATE.md]

#### Problem description

Please explain:
* **what** you tried to achieve,
* **how** you went about it (referring to the code sample), and
* **why** the current behaviour is a problem and what output
  you expected instead.

#### Code Sample

Create a [minimal, complete, verifiable example
](https://stackoverflow.com/help/mcve).

```python
# Paste your code here.

```

#### Actual Output

#### Expected Output

#### Output of `mass.show_versions()`

<details>
# Paste the output of `import mass; mass.show_versions()` here.

</details>
