# Supplementary material for: MASSpy: Building, simulating, and visualizing dynamic biological models in Python using mass action kinetics
Source: PLoS Comput Biol. 2021 Jan 28;17(1):e1008208. doi: 10.1371/journal.pcbi.1008208 (PMC7872247; doi:10.1371/journal.pcbi.1008208)
Supplement: S1 File — The latest version of the MASSpy software can be found at https://github.com/SBRG/MASSpy. (ZIP) [file pcbi.1008208.s003.zip › MASSpy-0.1.1/.github/scripts/clean.sh]

#!/bin/sh

masspy_dir=$( cd "$(dirname "$0")/../../" ; pwd -P )
for to_clean in '.*__pycache__' '.*ipynb_checkpoints' '.*log' ; do \
    find $masspy_dir -type d -regex $to_clean | xargs rm -rf ;
    done

# Clean test models generated by docs
for to_clean in '*.xml' '*.json'  '*.lp'; do \
    find $masspy_dir/docs -type f -name $to_clean | xargs rm -rf ;
    done
