# Supplementary material for: MASSpy: Building, simulating, and visualizing dynamic biological models in Python using mass action kinetics
Source: PLoS Comput Biol. 2021 Jan 28;17(1):e1008208. doi: 10.1371/journal.pcbi.1008208 (PMC7872247; doi:10.1371/journal.pcbi.1008208)
Supplement: S1 File — The latest version of the MASSpy software can be found at https://github.com/SBRG/MASSpy. (ZIP) [file pcbi.1008208.s003.zip › MASSpy-0.1.1/.github/workflows/publish-docker-images.yml]

name: Publish Docker images
on:
  push:
    branches:
      - master
    tags:
      - 'v[0-9]+.[0-9]+.[0-9]+'
jobs:
  push-to-registries:
    name: Build and push Docker images to registries
    runs-on: ubuntu-latest
    steps:
      -
        name: Checkout
        id: checkout
        uses: actions/checkout@v2
      -
        name: Prepare image tag
        id: prep-tags
        run: |
          DOCKER_IMAGE="sbrg/masspy"
          if [[ "$GITHUB_REF" == refs/tags/* ]] ; then
            VERSION=$( echo $GITHUB_REF | sed 's/refs\/tags\/v//g' )
          elif [[ "$GITHUB_REF" == "refs/heads/${{ github.event.repository.default_branch }}" ]] ; then
            VERSION=latest
          else
            exit 1
          fi
          TAGS=${DOCKER_IMAGE}:${VERSION}
          echo ::set-output name=tags::${TAGS}
      -
        name: Set up Docker Buildx
        id: docker-buildx-setupx
        uses: docker/setup-buildx-action@v1
      -
        name: Login to DockerHub
        id: docker-login
        uses: docker/login-action@v1
        with:
          username: ${{ secrets.SBRG_MACHINE_USERNAME_DOCKERHUB }}
          password: ${{ secrets.SBRG_MACHINE_DOCKERHUB_TOKEN }}
      -
        name: Build and push image to registry
        id: docker-build-push
        uses: docker/build-push-action@v2
        with:
          context: ./docker
          file: ./docker/Dockerfile
          push: true
          tags: ${{ steps.prep-tags.outputs.tags }}
