# Supplementary material for: MASSpy: Building, simulating, and visualizing dynamic biological models in Python using mass action kinetics
Source: PLoS Comput Biol. 2021 Jan 28;17(1):e1008208. doi: 10.1371/journal.pcbi.1008208 (PMC7872247; doi:10.1371/journal.pcbi.1008208)
Supplement: S1 File — The latest version of the MASSpy software can be found at https://github.com/SBRG/MASSpy. (ZIP) [file pcbi.1008208.s003.zip › MASSpy-0.1.1/.github/workflows/python-publish.yml]

name: Upload Python Package to PyPi
on:
  push:
    branches:
      - master
    tags:
      - 'v[0-9]+.[0-9]+.[0-9]+'
jobs:
  build-and-deploy:
    name: Publish packages to the Python Packaging Index (PyPi)
    runs-on: ubuntu-latest
    steps:
      -
        name: Checkout
        id: checkout
        uses: actions/checkout@v2
      -
        name: Setup Python
        id: setup
        uses: actions/setup-python@v2
        with:
          python-version: 3.7
      -
        name: Install dependencies
        id: install-deps
        run: |
          python -m pip install --upgrade pip
          pip install setuptools wheel
      -
        name: Build package distribitions
        id: build-distribitions
        run: |
          python setup.py sdist bdist_wheel
      -
        name: Publish package to Test PyPI
        id: test-publish-pkg
        uses: pypa/gh-action-pypi-publish@master
        with:
          user: ${{ secrets.PYPI_USERNAME }}
          password: ${{ secrets.PYPI_PASSWORD }}
          repository_url: https://test.pypi.org/legacy/
          skip_existing: true
      -
        name: Publish package to PyPI
        id: publish-pkg
        if: github.event_name == 'push' && startsWith(github.ref, 'refs/tags')
        uses: pypa/gh-action-pypi-publish@master
        with:
          user: ${{ secrets.PYPI_USERNAME }}
          password: ${{ secrets.PYPI_PASSWORD }}
