# Supplementary material for: MASSpy: Building, simulating, and visualizing dynamic biological models in Python using mass action kinetics
Source: PLoS Comput Biol. 2021 Jan 28;17(1):e1008208. doi: 10.1371/journal.pcbi.1008208 (PMC7872247; doi:10.1371/journal.pcbi.1008208)
Supplement: S1 File — The latest version of the MASSpy software can be found at https://github.com/SBRG/MASSpy. (ZIP) [file pcbi.1008208.s003.zip › MASSpy-0.1.1/docker/docker-entrypoint.sh]

#!/bin/sh

set -e

# Set verbose and debug options
if [ -n '${VERBOSE}' ] ; then
    case ${VERBOSE} in
        [0-1]) set +v && set +x ;;
        # For extra verbosity/debugging purposes
        2) set -v ;;
        3) set -x ;;
    esac
fi

# Set expected license directory
license_dir=${HOME}/opt/licenses
# Let user know which optimizer licenses, and by extension, 
# which optimizers are available in container. 
for solver in 'CPLEX' 'Gurobi' ; do
    case $solver in
        'CPLEX')
            solver_lic_path=$license_dir/CPLEX ;;
        'Gurobi')
            solver_lic_path=$license_dir/gurobi.lic ;;
    esac
    if [ ${VERBOSE} -ne 0 ] ; then
        if [ -e $solver_lic_path ] ; then
            echo "$solver license exists at $solver_lic_path" ;
        else
            echo "No $solver license available" ;
        fi ;
    fi ;
    done

# If Gurobi avalable, set 'GRB_LICENSE_FILE' to point to license
if [ -e $license_dir/gurobi.lic ] ; then
    export GRB_LICENSE_FILE=$license_dir/gurobi.lic ;
fi
    
exec "$@"
