# Supplementary material for: MASSpy: Building, simulating, and visualizing dynamic biological models in Python using mass action kinetics
Source: PLoS Comput Biol. 2021 Jan 28;17(1):e1008208. doi: 10.1371/journal.pcbi.1008208 (PMC7872247; doi:10.1371/journal.pcbi.1008208)
Supplement: S1 File — The latest version of the MASSpy software can be found at https://github.com/SBRG/MASSpy. (ZIP) [file pcbi.1008208.s003.zip › MASSpy-0.1.1/docker/gurobi/gurobi.lic.template]

# This is a template license for creating a token server client license for the MASSpy Docker container
# The following options can be configured (see https://www.gurobi.com/documentation/9.0/quickstart_linux/creating_a_token_server_cl.html#subsection:clientlicensetoken ).
# Remove an option or leave blank to use the default value. 
# At a minimum, the TOKENSERVER value must be set to the IP or name of the token server computer
# Note: The MASSpy Docker container can ONLY work with floating licenses. 

# See https://www.gurobi.com/documentation/9.0/quickstart_linux/retrieving_a_floating_lice.html on retrieving a floating licence
# See https://www.gurobi.com/documentation/9.0/quickstart_linux/retrieving_a_compute_serve.html on Creating a token server client license

# The minimum requirement for a token server client license is to set TOKENSERVER with the 
# name or IP address of the token server computer.
# All other options are optional and should be removed to utilize the default.
TOKENSERVER=
IDLETIMEOUT=
QUEUETIMEOUT=
SERVERTIMEOUT=
PASSWORD=
PORT=
