# Supplementary material for: MASSpy: Building, simulating, and visualizing dynamic biological models in Python using mass action kinetics
Source: PLoS Comput Biol. 2021 Jan 28;17(1):e1008208. doi: 10.1371/journal.pcbi.1008208 (PMC7872247; doi:10.1371/journal.pcbi.1008208)
Supplement: S1 File — The latest version of the MASSpy software can be found at https://github.com/SBRG/MASSpy. (ZIP) [file pcbi.1008208.s003.zip › MASSpy-0.1.1/docs/additional/code_repositories.rst]

Code Repositories
=================
This page contains the links to various code and container repositories associated with MASSpy:


MASSpy Repositories
-------------------

* Links to repositories for the MASSpy package: `DockerHub <https://hub.docker.com/r/sbrg/masspy/>`__ | `GitHub <https://github.com/SBRG/MASSpy>`__
* Links to repositories for associated with the MASSpy publication: `GitHub <https://github.com/SBRG/MASSpy-publication>`__


COBRA Repositories
------------------
Links to repositories for COnstraint-Based Reconstruction and Analysis (COBRA) packages compatible with MASSpy:

* **openCOBRA**: 
  `Homepage <https://opencobra.github.io/>`__

* **COBRApy**: 
  `Homepage <https://opencobra.github.io/cobrapy/>`__ | 
  `GitHub <https://cobrapy.readthedocs.io/en/stable/>`__ |
  `Documentation <https://cobrapy.readthedocs.io/en/stable/>`__

* **Escher**: 
  `Homepage <https://escher.github.io/>`__ |
  `GitHub <https://github.com/zakandrewking/escher/>`__ |
  `Documentation <https://escher.readthedocs.io/>`__

* **Optlang**: 
  `GitHub <https://github.com/opencobra/optlang/>`__ |
  `Documentation <https://optlang.readthedocs.io/>`__

Scientific computing in MASSpy
------------------------------
Several packages for scientific computing are utilized within the MASSpy framework are commonly used in conjuction with MASSpy
to implement a variety of workflows. Many of these packages are seen throughout the documentation, including those used to build the documentation for MASSpy!

As a helpful reference, links to the documentation homepages are provided for a select set of software:

* `NumPy <https://numpy.org/>`__
* `SciPy library <https://www.scipy.org/>`__
* `Matplotlib <https://matplotlib.org/>`__
* `pandas <https://pandas.pydata.org/>`__
* `SymPy <https://www.sympy.org/>`__
* `libRoadRunner <http://libroadrunner.org/>`__ 
* `iPython <http://ipython.org/>`__ (`Jupyter <https://jupyter.org/>`__)
* `Docker <https://docs.docker.com/>`__
