# Supplementary material for: MASSpy: Building, simulating, and visualizing dynamic biological models in Python using mass action kinetics
Source: PLoS Comput Biol. 2021 Jan 28;17(1):e1008208. doi: 10.1371/journal.pcbi.1008208 (PMC7872247; doi:10.1371/journal.pcbi.1008208)
Supplement: S1 File — The latest version of the MASSpy software can be found at https://github.com/SBRG/MASSpy. (ZIP) [file pcbi.1008208.s003.zip › MASSpy-0.1.1/docs/additional/faqs.ipynb]

# %% [markdown]
# Frequently Asked Questions (FAQs)

Have a question? Try searching the FAQs!

# %% [markdown]
## How do I install MASSpy?
There are several ways to install MASSpy. To use ``pip`` to [install MASSpy from PyPI](https://pypi.python.org/pypi/masspy)

```python
pip install masspy
```

Check out the [Quick Start Guide](../installation/quickstart.rst) to learn more about getting started!

# %% [markdown]
## How do I cite MASSpy?

A manuscript is in preparation for publication and will be the proper reference for citing the **MASSpy** software package in the future. In the meantime, feel free to cite the preprint <cite data-cite="HZK+20">MASSpy: Building, simulating, and visualizing dynamic biological models in Python using mass action kinetics</cite>, which can be found at [bioRxiv](https://www.biorxiv.org/content/10.1101/2020.07.31.230334v1).

# %% [markdown]
## How do I change the rate expression for a reaction?

Use the `MassModel.add_custom_rate()` method.

# %% [code]
import mass.test

model = mass.test.create_test_model("textbook")

# %% [markdown]
When metabolites are added to reactions, **MASSpy** will generates rate expressions automatically based on mass action kinetics and the kinetic reversibility given by the `MassReaction.reversible` attribute.

# %% [code]
print(model.reactions.PGI.rate)

# %% [markdown]
If a reaction is associated with a model, a custom rate expression can be set using the `MassModel.add_custom_rate()` method. The `add_custom_rate()` method requires the corresponding reaction object and a string representing the custom rate expression to set. For example, to set a simple Michaelis Menten rate expression with $V_{max}$ and $K_{m}$ parameters:

# %% [code]
custom_parameter_dict = {"vmax_PGI": None, "Km_PGI": None}

model.add_custom_rate(
    model.reactions.PGI,
    custom_rate="(vmax_PGI * g6p_c)/(Km_PGI + g6p_c)",
    custom_parameters=custom_parameter_dict)
print(model.reactions.PGI.rate)

# %% [markdown]
The reaction rate expression is converted from a string to a symbolic expression using the `sympy.sympify()` function. All metabolites and standard reaction parameters (i.e. returned by the `MassReaction.all_parameter_ids`), and boundary conditions are recognized. However, all additional parameters must be set as a custom parameter in the `MassModel.custom_parameters` attribute.

# %% [code]
print("Recognized Parameters: {!r}".format(model.reactions.PGI.all_parameter_ids))
print("Custom Parameters: {!r}".format(list(custom_parameter_dict)))

# %% [markdown]
Additional information about the underlying `sympify()` function can be found [here](https://docs.sympy.org/latest/modules/core.html).
