# Supplementary material for: MASSpy: Building, simulating, and visualizing dynamic biological models in Python using mass action kinetics
Source: PLoS Comput Biol. 2021 Jan 28;17(1):e1008208. doi: 10.1371/journal.pcbi.1008208 (PMC7872247; doi:10.1371/journal.pcbi.1008208)
Supplement: S1 File — The latest version of the MASSpy software can be found at https://github.com/SBRG/MASSpy. (ZIP) [file pcbi.1008208.s003.zip › MASSpy-0.1.1/docs/education/sb2/index.rst]

Systems Biology: Simulation of Dynamic Network States
=====================================================
Bernhard Ø. Palsson. Systems Biology: Simulation of Dynamic Network States. Cambridge University Press, 2011. doi:10.1017/CBO9780511736179.
Citation: :cite:`Pal11`

.. toctree::
   :numbered:
   :maxdepth: 1
   :name: sb2-chapters-toc
   :caption: Textbook Chapters:

   chapters/sb2_chapter1.ipynb
   chapters/sb2_chapter2.ipynb
   chapters/sb2_chapter3.ipynb
   chapters/sb2_chapter4.ipynb
   chapters/sb2_chapter5.ipynb
   chapters/sb2_chapter6.ipynb
   chapters/sb2_chapter7.ipynb
   chapters/sb2_chapter8.ipynb
   chapters/sb2_chapter9.ipynb
   chapters/sb2_chapter10.ipynb
   chapters/sb2_chapter11.ipynb
   chapters/sb2_chapter12.ipynb
   chapters/sb2_chapter13.ipynb
   chapters/sb2_chapter14.ipynb


.. toctree::
   :titlesonly:
   :maxdepth: 1
   :name: sb2-models-toc
   :caption: Model Construction:

   model_construction/sb2_glycolysis.ipynb
   model_construction/sb2_pentose_phosphate_pathway.ipynb
   model_construction/sb2_amp_salvage_network.ipynb
   model_construction/sb2_hemoglobin.ipynb
   model_construction/sb2_pfk.ipynb
