# Supplementary material for: MASSpy: Building, simulating, and visualizing dynamic biological models in Python using mass action kinetics
Source: PLoS Comput Biol. 2021 Jan 28;17(1):e1008208. doi: 10.1371/journal.pcbi.1008208 (PMC7872247; doi:10.1371/journal.pcbi.1008208)
Supplement: S1 File — The latest version of the MASSpy software can be found at https://github.com/SBRG/MASSpy. (ZIP) [file pcbi.1008208.s003.zip › MASSpy-0.1.1/docs/gallery/index.rst]

Various examples of MASSpy are provided below. 

Visualization
-------------
The following are additional examples demonstrating how to generate various types of visualizations using MASSpy.

.. toctree::
   :titlesonly:
   :glob:
   :maxdepth: 1

   visualization/*

Workflows
---------
The following are additional examples demonstrating how to generate various types of visualizations using MASSpy.

.. toctree::
   :titlesonly:
   :glob:
   :maxdepth: 1

   workflows/*
