# Supplementary material for: MASSpy: Building, simulating, and visualizing dynamic biological models in Python using mass action kinetics
Source: PLoS Comput Biol. 2021 Jan 28;17(1):e1008208. doi: 10.1371/journal.pcbi.1008208 (PMC7872247; doi:10.1371/journal.pcbi.1008208)
Supplement: S1 File — The latest version of the MASSpy software can be found at https://github.com/SBRG/MASSpy. (ZIP) [file pcbi.1008208.s003.zip › MASSpy-0.1.1/docs/requirements.txt]

ipykernel
nbsphinx~=0.7
pandoc~=1.0
sphinx~=3.2
sphinxcontrib-bibtex~=1.0
sphinx-autoapi~=1.5
sphinx_rtd_theme
