# Supplementary material for: MASSpy: Building, simulating, and visualizing dynamic biological models in Python using mass action kinetics
Source: PLoS Comput Biol. 2021 Jan 28;17(1):e1008208. doi: 10.1371/journal.pcbi.1008208 (PMC7872247; doi:10.1371/journal.pcbi.1008208)
Supplement: S1 File — The latest version of the MASSpy software can be found at https://github.com/SBRG/MASSpy. (ZIP) [file pcbi.1008208.s003.zip › MASSpy-0.1.1/docs/tutorials/cobra_to_mass.ipynb]

# %% [markdown]
# Using COBRApy with MASSpy

This notebook example demonstrates how to convert **COBRApy** objects into their equivalent **MASSpy** objects, and highlights some of the differences between them.

# %% [code]
import cobra.test

from mass import MassMetabolite, MassModel, MassReaction

# %% [markdown]
## Converting COBRA to MASS

Converting **COBRApy** objects into their **MASSpy** equivalents is a simple process. It only requires the user to instantiate the **MASSpy** object using the **COBRApy** object. 

# %% [code]
# Get some COBRA objects
cobra_model = cobra.test.create_test_model("textbook")
cobra_metabolite = cobra_model.metabolites.get_by_id("atp_c")
cobra_reaction = cobra_model.reactions.get_by_id("PGI")

# %% [markdown]
### Metabolite to MassMetabolite
To convert a `cobra.Metabolite` to a `mass.MassMetabolite`:

# %% [code]
mass_metabolite = MassMetabolite(cobra_metabolite)
mass_metabolite

# %% [markdown]
Note that converted metabolites do not retain any references to the previously associated `cobra.Reaction` or `cobra.Model`.

# %% [code]
for metabolite in [cobra_metabolite, mass_metabolite]:
    print("Number of Reactions: {0}; Model: {1}".format(len(metabolite.reactions), metabolite.model))

# %% [markdown]
However, all attributes that the `mass.MassMetabolite` object inherits from the `cobra.Metabolite` object are preserved:

# %% [code]
for attr in ["id", "name", "formula", "charge", "compartment"]:
    print("Identical '{0}': {1}".format(
        attr, getattr(cobra_metabolite, attr) == getattr(mass_metabolite, attr)))

# %% [markdown]
### Reaction to MassReaction
To convert a `cobra.Reaction` to a `mass.MassReaction`:

# %% [code]
mass_reaction = MassReaction(cobra_reaction)
mass_reaction

# %% [markdown]
Upon conversion of a reaction, all associated `cobra.Metabolite` objects are converted to `mass.MassMetabolite` objects.

# %% [code]
for metabolite in mass_reaction.metabolites:
    print(metabolite, type(metabolite))

# %% [markdown]
If there are genes present, they are copied from one reaction to another in order to create a new `cobra.Gene` object for the `MassReaction`.

# %% [code]
print(cobra_reaction.genes)
print(mass_reaction.genes)

# %% [markdown]
All other references to **COBRApy** objects are removed.

# %% [code]
print(cobra_reaction.model)
print(mass_reaction.model)

# %% [markdown]
All attributes that the `mass.MassReaction` object inherits from the `cobra.Reaction` object are preserved upon conversion.

# %% [code]
for attr in ["id", "name", "subsystem", "bounds", "compartments", "gene_reaction_rule"]:
    print("Identical '{0}': {1}".format(
        attr, getattr(cobra_reaction, attr) == getattr(mass_reaction, attr)))

# %% [markdown]
### Model to MassModel
To convert a `cobra.Model` to a `mass.MassModel`:

# %% [code]
mass_model = MassModel(cobra_model)
mass_model

# %% [markdown]
During conversion, the original `cobra.Model` remains untouched, while a new `mass.MassModel` is created using the equivalent `mass` objects. All references to the original `cobra.Model` are updated with references to the newly created `mass.MassModel`.

# %% [code]
print("All MassMetabolites: {0}".format(
    all([isinstance(met, MassMetabolite)
         for met in mass_model.metabolites])))
print("All MassReactions: {0}".format(
    all([isinstance(rxn, MassReaction)
         for rxn in mass_model.reactions])))

# %% [markdown]
## Differences between COBRA and MASS

Although there are several similarities between **COBRApy** and **MASSpy**, there are some key differences in behavior that are worth highlighting.

### COBRA vs. MASS reactions

There are some key differences between `cobra.Reaction` and `mass.MassReaction` objects. They are summarized below:

#### `reversible` vs. `reversibility` attributes
One key difference observed is how a reaction direction is determined. A `cobra.Reaction` utilizes the lower and upper bound values to determine the `reversibility` attribute.

# %% [code]
print(cobra_reaction.reaction)
print(cobra_reaction.bounds)
print(cobra_reaction.reversibility)

# %% [markdown]
Changing the reaction bounds affects the direction a reaction can proceed:

# %% [code]
for header, bounds in zip(["Both Directions", "Forward Direction", "Reverse Direction"],
                          [(-1000, 1000), (0, 1000), (-1000, 0)]):

    print("\n".join((header, "-" * len(header))))
    cobra_reaction.bounds = bounds
    print(cobra_reaction.reaction)
    print(cobra_reaction.bounds)
    print("Reversibility: {0}\n".format(cobra_reaction.reversibility))

# %% [markdown]
Although `MassReaction` objects still have the `reversibility` attribute based on reaction bounds, the reaction rate equation is based on the `reversible` attribute. Additionally, the displayed reaction arrow for a reaction string now depends on the `reversible` attribute, rather than the `reversibility` attribute. 

Therefore, even if the flux is constrained to proceed in one direction by the bounds, the kinetic rate expression still accounts for a reverse rate. 

# %% [code]
for header, bounds in zip(["Forward Direction (Flux)", "Reverse Direction (Flux)", "Both Directions (Flux)"],
                          [(0, 1000), (-1000, 0), (-1000, 1000)]):

    print("\n".join((header, "-" * len(header))))
    mass_reaction.bounds = bounds
    print(mass_reaction.reaction)
    print(mass_reaction.bounds)
    print("Reversibility: {0}".format(mass_reaction.reversibility))
    print("Reversible (Kinetic): {0}".format(mass_reaction.reversible))
    print("Rate: {0}\n".format(mass_reaction.rate))

# %% [markdown]
Changing the `reversible` attribute affects the kinetic rate expression for the reaction, but it does not affect the reaction bounds.

# %% [code]
for header, reversible in zip(["Both Directions (Kinetics)", "Forward Direction (Kinetics)"], [True, False]):
    print("\n".join((header, "-" * len(header))))
    mass_reaction.reversible = reversible
    print(mass_reaction.reaction)
    print(mass_reaction.bounds)
    print("Reversibility: {0}".format(mass_reaction.reversibility))
    print("Reversible (Kinetic): {0}".format(mass_reaction.reversible))
    print("Rate: {0}\n".format(mass_reaction.rate))

# %% [markdown]
To obtain the reaction in the reverse direction instead of the forward direction, the `MassReaction.reverse_stoichiometry()` method can be used. Setting `inplace=False` produces a new reaction, while setting `inplace=True` modifies the existing reaction. Setting `reverse_bounds=True` switches the lower and upper bound values.

# %% [code]
mass_reaction_rev = mass_reaction.reverse_stoichiometry(inplace=False)
print(mass_reaction_rev.reaction)
print(mass_reaction_rev.bounds)
print("Reversibility: {0}".format(mass_reaction_rev.reversibility))
print("Reversible (Kinetic): {0}".format(mass_reaction_rev.reversible))
print("Rate: {0}\n".format(mass_reaction_rev.rate))

# %% [markdown]
#### `flux` vs. `steady_state_flux` attributes

Another difference observed between `cobra.Reaction` and `mass.MassReaction` is how flux values are stored. When a model is optimized for FBA, the `flux` attribute of the reaction reflects the solution directly produced by the solver.

# %% [code]
cobra_model = cobra.test.create_test_model("textbook")
cobra_model.optimize()
cobra_reaction = cobra_model.reactions.get_by_id("PGI")
cobra_reaction.flux

# %% [markdown]
`MassModel` objects retain their ability to be optimized for FBA. Consequently, the ability to retrieve a solution for a reaction using the `flux` attribute is also retained.

# %% [code]
cobra_model = cobra.test.create_test_model("textbook")
mass_model = MassModel(cobra_model)
mass_model.optimize()
mass_reaction = mass_model.reactions.get_by_id("PGI")
mass_reaction.flux

# %% [markdown]
The value of the `flux` attribute is not the same as the `steady_state_flux` attribute, which is used in various `mass` methods:

# %% [code]
print(mass_reaction.steady_state_flux)

# %% [markdown]
To set `steady_state_flux` attributes for all reactions based on the optimization solutions, the `MassModel.set_steady_state_fluxes_from_solver()` method is used.

# %% [code]
mass_model.set_steady_state_fluxes_from_solver()
# Display for first 10 reactions
for reaction in mass_model.reactions[:10]:
    print(reaction.id, reaction.steady_state_flux)
