# Supplementary material for: MASSpy: Building, simulating, and visualizing dynamic biological models in Python using mass action kinetics
Source: PLoS Comput Biol. 2021 Jan 28;17(1):e1008208. doi: 10.1371/journal.pcbi.1008208 (PMC7872247; doi:10.1371/journal.pcbi.1008208)
Supplement: S1 File — The latest version of the MASSpy software can be found at https://github.com/SBRG/MASSpy. (ZIP) [file pcbi.1008208.s003.zip › MASSpy-0.1.1/docs/tutorials/constructing_models.ipynb]

# %% [markdown]
# Constructing Models

In this notebook example, a step-by-step approach of building a simple model$^1$ of trafficking of high-energy phosphate bonds is demonstrated. Illustrated below is a graphical view of the full system along with the reaction rate equations and numerical values:

![PhosTrafficking](../images/phosphate_trafficking.png)

# %% [markdown]
The example starts by creating a model of the "use", "distr", and "form" reactions. Then the model is expanded to include the remaining metabolites, reactions, and any additional information that should be defined in the model. 

# %% [markdown]
## Creating a Model

# %% [code]
import numpy as np
import pandas as pd

from mass import (
    MassConfiguration, MassMetabolite, MassModel, MassReaction)
from mass.util.matrix import left_nullspace, nullspace

mass_config = MassConfiguration()

# %% [markdown]
The first step to creating the model is to define the `MassModel` object. A `MassModel` only requires an identifier to be initialized. For best practice, it is recommended to utilize SBML compliant identifiers for all objects.

# %% [code]
model = MassModel("Phosphate_Trafficking")

# %% [markdown]
The model is initially empty.

# %% [code]
print("Number of metabolites: {0}".format(len(model.metabolites)))
print("Number of initial conditions: {0}".format(len(model.initial_conditions)))
print("Number of reactions: {0}".format(len(model.reactions)))

# %% [markdown]
The next step is to create `MassMetabolite` and `MassReaction` objects to represent the metabolites and reactions that should exist in the model.

# %% [markdown]
### Defining metabolites

To create a `MassMetabolite`, a unique identifier is required. The `formula` and `charge` attributes are set to ensure mass and charge balancing of reactions in which the metabolite is a participant. The `compartment` attribute indicates where the metabolite is located. In this model, all metabolites exist in a single compartment, abbreviated as "c". 

# %% [code]
atp_c = MassMetabolite(
    "atp_c",
    name="ATP",
    formula="C10H12N5O13P3",
    charge=-4,
    compartment="c")

adp_c = MassMetabolite(
    "adp_c",
    name="ADP",
    formula="C10H12N5O10P2",
    charge=-3,
    compartment="c")

amp_c = MassMetabolite(
    "amp_c",
    name="AMP",
    formula="C10H12N5O7P",
    charge=-2,
    compartment="c")

# %% [markdown]
The metabolite concentrations can be defined as the initial conditions for the metabolites using the `initial_condition` attribute. As previously stated, the concentrations are $\text{[ATP]}=1.6$, $\text{[ADP]}=0.4$, and $\text{[AMP]}=0.1$.

# %% [code]
atp_c.initial_condition = 1.6
adp_c.ic = 0.4  # Alias for initial_condition
amp_c.ic = 0.1

for metabolite in [atp_c, adp_c, amp_c]:
    print("{0}: {1}".format(metabolite.id, metabolite.initial_condition))

# %% [markdown]
The metabolites are currently not a part of any reaction. Consequently, the `ordinary_differential_equation` attribute is `None`. 

# %% [code]
print(atp_c.ordinary_differential_equation)
print(adp_c.ode)  # Alias for ordinary_differential_equation
print(amp_c.ode)  

# %% [markdown]
The next step is to create the reactions in which the metabolites participate.

# %% [markdown]
### Defining reactions

Just like `MassMetabolite` objects, a unique identifier is also required to create a `MassReaction`. The `reversible` attribute determines whether the reaction can proceed in both the forward and reverse directions, or only in the forward direction. 

# %% [code]
distr = MassReaction("distr", name="Distribution", reversible=True)
use = MassReaction("use", name="ATP Utilization", reversible=False)
form = MassReaction("form", name="ATP Formation", reversible=False)

# %% [markdown]
Metabolites are added to reactions using a dictionary of metabolite objects and their stoichiometric coefficients. A group of metabolites can be added either all at once or one at a time. A negative coefficient indicates the metabolite is a reactant, while a positive coefficient indicates the metabolite is a product.

# %% [code]
distr.add_metabolites({
    adp_c: -2,
    atp_c: 1,
    amp_c: 1})

use.add_metabolites({
    atp_c: -1,
    adp_c: 1})

form.add_metabolites({
    adp_c: -1,
    atp_c: 1})

for reaction in [distr, use, form]:
    print(reaction)

# %% [markdown]
Once the reactions are created, their parameters can be defined. As stated earlier, the distribution reaction is considerably faster when compared to other reactions in the model. The forward rate constant $k^{\rightarrow}$, represented as `kf`, can be set as $k^{\rightarrow}_{distr}=1000\ \text{min}^{-1}$. The equilibrium constant $K_{eq}$, represented as `Keq`, is approximately $K_{distr}=1$.

# %% [code]
distr.forward_rate_constant = 1000
distr.equilibrium_constant = 1
distr.parameters  # Return defined mass action kinetic parameters

# %% [markdown]
As shown earlier, the forward rate constants are set as $k^{\rightarrow}_{use}=6.25\ \text{min}^{-1}$ and $k^{\rightarrow}_{form}=25\ \text{min}^{-1}$.
The `kf_str` attribute can be used to get the identifier of the forward rate constant as a string.

# %% [code]
use.forward_rate_constant = 6.25
form.kf = 25  # Alias for forward_rate_constant

print("{0}: {1}".format(use.kf_str, use.kf))
print("{0}: {1}".format(form.kf_str, form.kf))

# %% [markdown]
Reactions can be added to the model using the `add_reactions()` method. Adding the reactions to the model also adds the associated metabolites and genes.

# %% [code]
model.add_reactions([distr, use, form])

print("Number of metabolites: {0}".format(len(model.metabolites)))
print("Number of initial conditions: {0}".format(len(model.initial_conditions)))
print("Number of reactions: {0}".format(len(model.reactions)))

# %% [markdown]
The stoichiometric matrix of the model is automatically constructed with the addition of the reactions and metabolites to the model. It can be accessed through the `stoichiometric_matrix` property (alias `S`).

# %% [code]
print(model.S)

# %% [markdown]
The stoichiometric matrix attribute can be updated and stored in various formats using the `update_S()` method. For example, the stoichiometric matrix can be converted and stored as a `pandas.DataFrame`.

# %% [code]
model.update_S(array_type="DataFrame", dtype=np.int_, update_model=True)
model.S

# %% [markdown]
Associating the metabolites with reactions allows for the mass action reaction rate expressions to be generated based on the stoichiometry.

# %% [code]
print(distr.rate)

# %% [markdown]
Generation of the reaction rates also allows for the metabolite ODEs to be generated.

# %% [code]
print(atp_c.ode)

# %% [markdown]
The `nullspace()` method can be used to obtain the null space of the stoichiometric matrix. The nullspace reflects the pathways through the system.

# %% [code]
ns = nullspace(model.S)  # Get the null space
# Divide by the minimum and round to nearest integer
ns = np.rint(ns / np.min(ns[np.nonzero(ns)]))
pd.DataFrame(
    ns, index=model.reactions.list_attr("id"),  # Rows represent reactions
    columns=["Pathway 1"], dtype=np.int_)

# %% [markdown]
In a similar fashion the left nullspace can be obtained using the `left_nullspace` function. The left nullspace represents the conserved moieties in the model.

# %% [code]
lns = left_nullspace(model.S)
# Divide by the minimum and round to nearest integer
lns = np.rint(lns / np.min(lns[np.nonzero(lns)]))
pd.DataFrame(
    lns, index=["Total AxP"],
    columns=model.metabolites.list_attr("id"),  # Columns represent metabolites
    dtype=np.int_)

# %% [markdown]
## Expanding an Existing Model

Now, the existing model is expanded to include a buffer reaction, where a phosphagen is utilized to store a high-energy phosphate in order to buffer the ATP/ADP ratio as needed. Because the buffer molecule represents a generic phosphagen, there is no chemical formula for the molecule. Therefore, the buffer molecule can be represented as a moiety in the `formula` attribute using square brackets.

# %% [code]
b = MassMetabolite(
    "B",
    name="Phosphagen buffer (Free)",
    formula="[B]",
    charge=0,
    compartment="c")

bp = MassMetabolite(
    "BP",
    name="Phosphagen buffer (Loaded)",
    formula="[B]-PO3",
    charge=-1,
    compartment="c")

buffer = MassReaction("buffer", name="ATP Buffering")

# %% [markdown]
When adding metabolites to the reaction, the `get_by_id()` method is used to add already existing metabolites in the model to the reaction.

# %% [code]
buffer.add_metabolites({
    b: -1,
    model.metabolites.get_by_id("atp_c"): -1,
    model.metabolites.get_by_id("adp_c"): 1,
    bp: 1})

# Add reaction to model
model.add_reactions([buffer])

# %% [markdown]
For this reaction, $k^{\rightarrow}_{buffer}=1000\ \text{min}^{-1}$ and $K_{buffer}=1$. Because the reaction has already been added to the model, the `MassModel.update_parameters()` method can be used to update the reaction parameters using a dictionary:

# %% [code]
model.update_parameters({
    buffer.kf_str: 1000,
    buffer.Keq_str: 1})

buffer.parameters

# %% [markdown]
By adding the reaction to the model, the left nullspace expanded to include a conservation pool for the total buffer in the system.

# %% [code]
lns = left_nullspace(model.S)
for i, row in enumerate(lns):
    # Divide by the minimum and round to nearest integer
    lns[i] = np.rint(row / np.min(row[np.nonzero(row)]))
pd.DataFrame(lns, index=["Total AxP", "Total Buffer"],
             columns=model.metabolites.list_attr("id"),
             dtype=np.int_)

# %% [markdown]
### Performing symbolic calculations

Although the concentrations for the free and loaded buffer molecules are currently unknown, the total amount of buffer is known and set as $B_{total} = 10$. Because the buffer reaction is assumed to be at equilibrium, it becomes possible to solve for the concentrations of the free and loaded buffer molecules.

Below, the symbolic capabilities of **SymPy** are used to solve for the steady state concentrations of the buffer molecules.

# %% [code]
from sympy import Eq, Symbol, pprint, solve

from mass.util import strip_time

# %% [markdown]
The first step is to define the equation for the total buffer pool symbolically:

# %% [code]
buffer_total_equation = Eq(Symbol("B") + Symbol("BP"), 10)
pprint(buffer_total_equation)

# %% [markdown]
The equation for the reaction rate at equilibrium is also defined. The `strip_time()` function is used to strip time dependency from the equation.

# %% [code]
buffer_rate_equation = Eq(0, strip_time(buffer.rate))
# Substitute defined concentration values into equation
buffer_rate_equation = buffer_rate_equation.subs({
    "atp_c":  atp_c.initial_condition,
    "adp_c":  adp_c.initial_condition,
    "kf_buffer": buffer.kf,
    "Keq_buffer": buffer.Keq})
pprint(buffer_rate_equation)

# %% [markdown]
These two equations can be solved to get the buffer concentrations:

# %% [code]
buffer_sol = solve([buffer_total_equation, buffer_rate_equation],
                   [Symbol("B"), Symbol("BP")])
buffer_sol

# %% [markdown]
Because the metabolites already exist in the model, their initial conditions can be updated to the calculated concentrations using the `MassModel.update_initial_conditions()` method.

# %% [code]
# Replace the symbols in the dict
for met_symbol, concentration in buffer_sol.items():
    metabolite = model.metabolites.get_by_id(str(met_symbol))
    # Make value as a float
    buffer_sol[metabolite] = float(buffer_sol.pop(met_symbol))

model.update_initial_conditions(buffer_sol)
model.initial_conditions

# %% [markdown]
### Adding boundary reactions

After adding the buffer reactions, the next step is to define the AMP source and demand reactions. The `add_boundary()` method is employed to create and add a boundary reaction to a model.

# %% [code]
amp_drain = model.add_boundary(
    model.metabolites.amp_c,
    boundary_type="demand",
    reaction_id="amp_drain")

amp_in = model.add_boundary(
    model.metabolites.amp_c,
    boundary_type="demand",
    reaction_id="amp_in")

print(amp_drain)
print(amp_in)

# %% [markdown]
When a boundary reaction is created, a 'boundary metabolite' is also created as a proxy metabolite. The proxy metabolite is the external metabolite concentration (i.e., boundary condition) without instantiating a new `MassMetabolite` object to represent the external metabolite.

# %% [code]
amp_in.boundary_metabolite

# %% [markdown]
The value of the 'boundary metabolite' can be set using the `MassModel.add_boundary_conditions()` method. Boundary conditions are accessed through the `MassModel.boundary_conditions` attribute.

# %% [code]
model.add_boundary_conditions({amp_in.boundary_metabolite: 1})
model.boundary_conditions

# %% [markdown]
The automatic generation of the boundary reaction can be useful. However, sometimes the reaction stoichiometry needs to be switched in order to be intuitive. In this case, the stoichiometry of the AMP source reaction should be reversed to show that AMP enters the system, which is accomplished by using the `MassReaction.reverse_stoichiometry()` method.

# %% [code]
amp_in.reverse_stoichiometry(inplace=True)
print(amp_in)

# %% [markdown]
Note that the addition of these two reactions adds an another pathway to the null space:

# %% [code]
ns = nullspace(model.S).T
for i, row in enumerate(ns):
    # Divide by the minimum to get all integers
    ns[i] = np.rint(row / np.min(row[np.nonzero(row)]))
ns = ns.T
pd.DataFrame(
    ns, index=model.reactions.list_attr("id"),  # Rows represent reactions
    columns=["Path 1", "Path 2"], dtype=np.int_)

# %% [markdown]
### Defining custom rates

In this model, the rate for the AMP source reaction should remain at a fixed input value. However, the current rate expression for the AMP source reaction is dependent on an external AMP metabolite that exists as a boundary condition:

# %% [code]
print(amp_in.rate)

# %% [markdown]
Therefore, the rate can be set as a fixed input by using a custom rate expression. Custom rate expressions can be set for reactions in a model using the `MassModel.add_custom_rate()` method as follows: by passing the reaction object, a string representation of the custom rate expression, and a dictionary containing any custom parameter associated with the rate.

# %% [code]
model.add_custom_rate(amp_in, custom_rate="b1",
                      custom_parameters={"b1": 0.03})
print(model.rates[amp_in])

# %% [markdown]
## Ensuring Model Completeness
### Inspecting rates and ODEs

According to the [network schema](#Constructing-Models) at the start of the notebook, the network has been fully reconstructed. The reaction rates and metabolite ODEs can be inspected to ensure that the model was built without any issues.

The `MassModel.rates` property is used to return a dictionary containing reactions and symbolic expressions of their rates. The model always prioritizes custom rate expressions over automatically generated mass action rates.

# %% [code]
for reaction, rate in model.rates.items():
    print("{0}: {1}".format(reaction.id, rate))

# %% [markdown]
Similarly, the model can access the ODEs for metabolites using the `ordinary_differential_equations` property (alias `odes`) to return a dictionary of metabolites and symbolic expressions of their ODEs.

# %% [code]
for metabolite, ode in model.odes.items():
    print("{0}: {1}".format(metabolite.id, ode))

# %% [markdown]
### Compartments

Compartments, defined in metabolites, are recognized by the model and can be viewed in the `compartments` attribute.

# %% [code]
model.compartments

# %% [markdown]
For this model, "c" is an abbreviation for "compartment". The `compartments` attribute can be updated to reflect this mapping using a `dict`:

# %% [code]
model.compartments = {"c": "compartment"}
model.compartments

# %% [markdown]
### Units
`Unit` and `UnitDefinition` objects are implemented as per the [SBML Unit](http://sbml.org/Software/libSBML/5.18.0/docs/python-api/classlibsbml_1_1_unit.html) and [SBML UnitDefinition](http://sbml.org/Software/libSBML/5.18.0/docs/python-api/classlibsbml_1_1_unit_definition.html) specifications.
It can be useful for comparative reasons to create `Unit` and `UnitDefinition` objects for the model (e.g., amount, volume, time) to provide additional context. However, the model does not maintain unit consistency automatically. It is the responsibility of the users to ensure consistency among units and associated numerical values in a model.

# %% [code]
from mass import Unit, UnitDefinition
from mass.core.units import print_defined_unit_values

# %% [markdown]
SBML defines units using a compositional approach. The `Unit` objects represent references to base units. A `Unit` has four attributes: `kind`, `exponent`, `scale`, and `multiplier`. The `kind` attribute indicates the base unit. Valid base units are viewed using the `print_defined_unit_values()` function.

# %% [code]
print_defined_unit_values("BaseUnitKinds")

# %% [markdown]
The `exponent`, `scale` and `multiplier` attributes indicate how the base unit should be transformed. For this model, the unit for concentration, "Millimolar", which is represented as millimole per liter and composed of the following base units:

# %% [code]
millimole = Unit(kind="mole", exponent=1, scale=-3, multiplier=1)
per_liter = Unit(kind="liter", exponent=-1, scale=1, multiplier=1)

# %% [markdown]
Combinations of `Unit` objects are contained inside a `UnitDefintion` object. `UnitDefinition` objects have three attributes: an `id`, an optional `name` to represent the combination, and a `list_of_units` attribute that contain references to the `Unit` objects. The concentration unit “Millimolar” is abbreviated as “mM” and defined as follows:

# %% [code]
concentration_unit = UnitDefinition(id="mM", name="Millimolar",
                                    list_of_units=[millimole, per_liter])
print("{0}:\n{1!r}\n{2!r}".format(
    concentration_unit.name, *concentration_unit.list_of_units))

# %% [markdown]
`UnitDefinition` objects also have the `UnitDefinition.create_unit()` method to directly create `Unit` objects within the `UnitDefintion`.

# %% [code]
time_unit = UnitDefinition(id="min", name="Minute")
time_unit.create_unit(kind="second", exponent=1, scale=1, multiplier=60)
print(time_unit)
print(time_unit.list_of_units)

# %% [markdown]
Once created, `UnitDefintion` objects are added to the model:

# %% [code]
model.add_units([concentration_unit, time_unit])
model.units

# %% [markdown]
### Checking model completeness

Once constructed, the model should be checked for completeness.

# %% [code]
from mass import qcqa_model

# %% [markdown]
The `qcqa_model()` function can be used to print a report about the model's completeness based on the set kwargs. The `qcqa_model()` function is used to ensure that all numerical values necessary for simulating the model are defined by setting the `parameters` and `concentrations` kwargs as `True`.

# %% [code]
qcqa_model(model, parameters=True, concentrations=True)

# %% [markdown]
As shown in the report above, the forward rate constant for the AMP drain reaction was never defined. Therefore, the forward rate constant is defined, and the model is checked again.

# %% [code]
amp_drain.kf = 0.03

qcqa_model(model, parameters=True, concentrations=True)

# %% [markdown]
Now, the report shows that the model is not missing any values necessary for simulation. See [Checking Model Quality](./quality_assurance.ipynb) for more information on quality assurance functions and the `qcqa` submodule.

# %% [markdown]
## Additional Examples
For additional examples on constructing models, see the following: 

* [Constructing Glycolysis](../gallery/workflows/constructing_glycolysis.ipynb)

# %% [markdown]
$^1$ Trafficking model is created from Chapter 8 of <cite data-cite="Pal11">Systems Biology: Simulation of Dynamic Network States</cite>
