# Supplementary material for: MASSpy: Building, simulating, and visualizing dynamic biological models in Python using mass action kinetics
Source: PLoS Comput Biol. 2021 Jan 28;17(1):e1008208. doi: 10.1371/journal.pcbi.1008208 (PMC7872247; doi:10.1371/journal.pcbi.1008208)
Supplement: S1 File — The latest version of the MASSpy software can be found at https://github.com/SBRG/MASSpy. (ZIP) [file pcbi.1008208.s003.zip › MASSpy-0.1.1/docs/tutorials/global_configuration.ipynb]

# %% [markdown]
# Global Configuration

This notebook example demonstrates how the global configuration object, the `MassConfiguration`, is used to configure the default behaviors for various **COBRApy** and **MASSpy** methods.

# %% [code]
import cobra

import mass
from mass.test import create_test_model

cobra_config = cobra.Configuration()

# %% [markdown]
Note that changing the global configuration values is the most useful at the beginning of a work session.

# %% [markdown]
## The MassConfiguration Object

Similar to the `cobra.Configuration` object, the `MassConfiguration` object is a [singleton](https://en.wikipedia.org/wiki/Singleton_pattern), meaning that only one instance can exist and is respected everywhere in **MASSpy**. 

The `MassConfiguration` is retrieved via the following:

# %% [code]
mass_config = mass.MassConfiguration()

# %% [markdown]
The `MassConfiguration` is synchronized with the `cobra.Configuration` singleton object such that a change in one configuration object affects the other.

# %% [code]
print("cobra configuration before: {0!r}".format(cobra_config.bounds))
# Change bounds using the MassConfiguration object
mass_config.bounds = (-444, 444)
print("cobra configuration after: {0!r}".format(cobra_config.bounds))

# %% [markdown]
This means that changes only need to be made to the `MassConfiguration` object for workflows that involve both the **COBRApy** and **MASSpy** packages. The shared configuration attributes can be viewed using the `MassConfiguration.shared_state` attribute.

# %% [code]
list(mass_config.shared_state)

# %% [markdown]
## Attributes for Model Construction

The following attributes of the `MassConfiguration` alter default behaviors for constructing models and importing/exporting models via [SBML](http://sbml.org/Main_Page).

# %% [code]
from mass import MassMetabolite, MassReaction

# %% [markdown]
### For irreversible reactions

When an irreversible reaction is created, the equilibrium constant and reverse rate constant are automatically set based on the `irreversible_Keq` and `irreversible_kr` attributes, respectively.

# %% [code]
mass_config.irreversible_Keq = float("inf")
mass_config.irreversible_kr = 0

print("Irreversible Keq: {0}".format(mass_config.irreversible_Keq))
print("Irreversible kr: {0}".format(mass_config.irreversible_kr))
R1 = MassReaction("R1", reversible=False)
R1.parameters

# %% [markdown]
Changing the `irreversible_Keq` and `irreversible_kr` attributes affects newly created `MassReaction` objects.

# %% [code]
mass_config.irreversible_Keq = 10e6
mass_config.irreversible_kr = 1e-6
print("Irreversible Keq: {0}".format(mass_config.irreversible_Keq))
print("Irreversible kr: {0}\n".format(mass_config.irreversible_kr))

# Create new reaction
R2 = MassReaction("R2", reversible=False)
print(R2.parameters)

# %% [markdown]
Existing reactions are not affected.

# %% [code]
print(R1.parameters)

# %% [markdown]
### For rate expressions

Automatic generation of rate expressions are affected using the `exclude_metabolites_from_rates` and `exclude_compartment_volumes_in_rates` attributes.

# %% [code]
model = create_test_model("textbook")

# %% [markdown]
#### Excluding metabolites from rates

The `exclude_metabolites_from_rates` attribute determines which metabolites to exclude from rate expressions by using a dictionary that contains a metabolite attribute for filtering, and a list of values to be excluded.

# %% [code]
mass_config.exclude_metabolites_from_rates

# %% [markdown]
The default setting utilizes the `MassMetabolite.elements` attribute for filtering, excluding any metabolite that returns the elements for hydrogen and water.

# %% [code]
ENO = model.reactions.get_by_id("ENO")
print(ENO.rate)

# %% [markdown]
The `exclude_metabolites_from_rates` attribute can be changed by providing a `dict` that contains a metabolite attribute for filtering and the list of values to be excluded. For example, to exclude "2pg_c" by using its `name` attribute as the criteria for exclusion:

# %% [code]
mass_config.exclude_metabolites_from_rates = {"name": ["D-Glycerate 2-phosphate"]}
ENO = model.reactions.get_by_id("ENO")
print(ENO.rate)

# %% [markdown]
Or, to exclude hydrogen and water by using their identifiers:

# %% [code]
mass_config.exclude_metabolites_from_rates = {"id": ["h_c", "h2o_c"]}
ENO = model.reactions.get_by_id("ENO")
print(ENO.rate)

# %% [markdown]
Boundary reactions are unaffected by the `exclude_metabolites_from_rates` attribute:

# %% [code]
for rid in ["SK_h_c", "SK_h2o_c"]:
    reaction = model.reactions.get_by_id(rid)
    print(reaction.rate)

# %% [markdown]
#### Excluding compartments from rates

The `exclude_compartment_volumes_in_rates` attribute determines whether compartment volumes are factored into rate expressions. By default, compartment volumes are not included in automatically generated rate expressions:

# %% [code]
PGI = model.reactions.get_by_id("PGI")
print(PGI.rate)

# %% [markdown]
When the `exclude_compartment_volumes_in_rates` attribute is set as `False`, compartments are included in rate expressions as `volume_CID`, with `CID` referring to the compartment identifier. 

# %% [code]
mass_config.exclude_compartment_volumes_in_rates = False

PGI = model.reactions.get_by_id("PGI")
model.custom_parameters["volume_c"] = 1

print(PGI.rate)

# %% [markdown]
The compartment volume is currently treated as a custom parameter. This behavior is subject to change in future updates following the release of COBRApy compartment objects. 

# %% [markdown]
### For compartments and SBML

# %% [markdown]
The `boundary_compartment` attribute defines the compartment for any external boundary species. 

# %% [code]
# Create a boundary reaction
x1_c = MassMetabolite("x1_c", compartment="c")
R3 = MassReaction("R1")
R3.add_metabolites({x1_c: -1})

print(mass_config.boundary_compartment)
R3.boundary_metabolite

# %% [markdown]
The `boundary_compartment` can be changed using a `dict` that contains the new compartment identifier and its full name. 

# %% [code]
mass_config.boundary_compartment = {"xt": "external"}
R3.boundary_metabolite

# %% [markdown]
Because the `mass.Simulation` object uses the **libRoadRunner** package, a simulator for SBML models, a model cannot be simulated without defining at least one compartment. The `default_compartment` attribute is used to define the compartment of the model when no compartments have been defined.

# %% [code]
mass_config.default_compartment

# %% [markdown]
As with the `boundary_compartment` attribute, the `default_compartment` attribute can be changed using a `dict`:

# %% [code]
mass_config.default_compartment = {"def": "default_compartment"}
mass_config.default_compartment

# %% [markdown]
#### Model creator

SBML also allows for a model creator to be defined when exporting models:

# %% [code]
mass_config.model_creator

# %% [markdown]
The `model_creator` attribute of the `MassConfiguration` allows the model creator to be set at the time of export by using a `dict`, with valid keys as "familyName", "givenName", "organization", and "email".

# %% [code]
mass_config.model_creator = {
    "familyName": "Smith",
    "givenName": "John",
    "organization": "Systems Biology Research Group @UCSD"}
mass_config.model_creator

# %% [markdown]
## Attributes for Simulation and Analysis

The following attributes of the `MassConfiguration` alter default behaviors of various simulation and analytical methods.

# %% [code]
from mass import Simulation

# Reset configurations before loading model
mass_config.boundary_compartment = {"b": "boundary"}
mass_config.exclude_compartment_volumes_in_rates = True

model = create_test_model("Glycolysis")
sim = Simulation(model, verbose=True)

# %% [markdown]
### Steady state threshold

The `MassConfiguration.steady_state_threshold` attribute determines whether a model has reached a steady state using the following criteria:

* With simulations (i.e., `strategy=simulate`), the absolute difference between the last two solution points must be less than or equal to the steady state threshold.

* With steady state solvers, the sum of squares of the steady state solutions must be less than or equal to the steady state threshold.

In general, compared values must be less than or equal to the `steady_state_threshold` attribute to be considered at a steady state.

# %% [code]
mass_config.steady_state_threshold = 1e-20
conc_sol, flux_sol = sim.find_steady_state(model, strategy="simulate")
bool(conc_sol)  # Empty solution objects return False

# %% [markdown]
Changing the threshold affects whether solution values are considered to be at steady state:

# %% [code]
mass_config.steady_state_threshold = 1e-6
conc_sol, flux_sol = sim.find_steady_state(model, strategy="simulate")
bool(conc_sol)  # Filled solution objects return False

# %% [markdown]
### Decimal precision

The `MassConfiguration.decimal_precision` attribute is a special attribute used in several `mass` methods. The value of the attribute determines how many digits in rounding after the decimal to preserve.

For many methods, the `decimal_precision` attribute will not be applied unless a `decimal_precision` kwarg is set as `True`.

# %% [code]
# Set decimal precision
mass_config.decimal_precision = 8

# Will not apply decimal precision to steady state solutions
conc_sol, flux_sol = sim.find_steady_state(model, strategy="simulate",
                                           decimal_precision=False)
print(conc_sol["glc__D_c"])

# Will apply decimal precision to steady state solutions
conc_sol, flux_sol = sim.find_steady_state(model, strategy="simulate",
                                           decimal_precision=True)
print(conc_sol["glc__D_c"])

# %% [markdown]
If `MassConfiguration.decimal_precision` is `None`, no rounding will occur.

# %% [code]
mass_config.decimal_precision = None

# Will apply decimal precision to steady state solutions
conc_sol, flux_sol = sim.find_steady_state(model, strategy="simulate",
                                           decimal_precision=True)
print(conc_sol["glc__D_c"])

# %% [markdown]
## Shared COBRA Attributes

The following attributes are those shared with the `cobra.Configuration` object.

# %% [markdown]
### Bounds

When a reaction is created, its default bound values are determined by the `lower_bound` and `upper_bound` attributes of the `MassConfiguration`:

# %% [code]
mass_config.lower_bound = -1000
mass_config.upper_bound = 1000
R4 = MassReaction("R4")
print("R4 bounds: {0}".format(R4.bounds))

# %% [markdown]
Changing the bounds affects newly created reactions, but not existing ones:

# %% [code]
mass_config.bounds = (-444, 444)
R5 = MassReaction("R5")
print("R5 bounds: {0}".format(R5.bounds))
print("R4 bounds: {0}".format(R4.bounds))

# %% [markdown]
### Solver

The default solver and solver tolerance attributes are determined by the `solver` and `tolerance` attributes of the `MassConfiguration`. The `solver` and `tolerance` attributes are utilized by newly instantiated models and `ConcSolver` objects.

# %% [code]
model = create_test_model("textbook")
print("Solver {0!r}".format(model.solver))
print("Tolerance {0}".format(model.tolerance))

# %% [markdown]
The default solver can be changed, depending on the solvers installed in the current environment. GLPK is assumed to always be present in the environment.

The solver tolerance is similarly set using the `tolerance` attribute.

# %% [code]
# Change solver and solver tolerance
mass_config.solver = "glpk"
mass_config.tolerance = 1e-4

# Instantiate a new model to observe changes
model = create_test_model("textbook")
print("Solver {0!r}".format(model.solver))
print("Tolerance {0}".format(model.tolerance))

# %% [markdown]
### Number of processes

The `MassConfiguration.processes` determines the default number of processes used when multiprocessing is possible. The default number corresponds to the number of available cores (hyperthreads).

# %% [code]
mass_config.processes
