# Supplementary material for: MASSpy: Building, simulating, and visualizing dynamic biological models in Python using mass action kinetics
Source: PLoS Comput Biol. 2021 Jan 28;17(1):e1008208. doi: 10.1371/journal.pcbi.1008208 (PMC7872247; doi:10.1371/journal.pcbi.1008208)
Supplement: S1 File — The latest version of the MASSpy software can be found at https://github.com/SBRG/MASSpy. (ZIP) [file pcbi.1008208.s003.zip › MASSpy-0.1.1/docs/tutorials/network_visualization.ipynb]

# %% [markdown]
# Network Visualization

This notebook demonstrates how to view **MASSpy** models on network maps using the [Escher](https://escher.github.io/#/) visualization tool <cite data-cite="KDragerE+15">(King et al., 2015)</cite>.

The **Escher** package must already be installed into the environment. To install **Escher**:

```python
pip install escher
```

## Viewing Models with Escher

The **MASSpy** package also comes with some maps for testing purposes.

# %% [code]
from os.path import join

import numpy as np

import mass
import mass.test

# Load the glycolysis and hemoglobin models, then merge them
glycolysis = mass.test.create_test_model("Glycolysis")
hemoglobin = mass.test.create_test_model("Hemoglobin")
model = glycolysis.merge(hemoglobin, inplace=False)

# Set the path to the map file
map_filepath = join(mass.test.MAPS_DIR, "RBC.glycolysis.map.json")

# To view the list of available maps, remove the semicolon
mass.test.view_test_maps();

# %% [markdown]
The primary object for viewing **Escher** maps is the `escher.Builder`, a Jupyter widget that can be viewed in a Jupyter notebook. 

# %% [code]
import escher
from escher import Builder

# Turns off the warning message when leaving or refreshing this page.
# The default setting is False to help avoid losing work.
escher.rc['never_ask_before_quit'] = True

# %% [markdown]
To load an existing map, the path to the JSON file of the **Escher** map is provided to the `map_json` argument of the  `Builder`. The `MassModel` can be loaded using the `model` argument.

# %% [code]
escher_builder = Builder(
    model=model,
    map_json=map_filepath)

escher_builder

# %% [markdown]
## Mapping Data onto Escher
### Viewing Reaction Data

Reaction data can be displayed on the **Escher** map using a dictionary that contains reaction identifiers, and values to map onto reaction arrows. The `dict` can be provided to the `reaction_data` argument upon initialization of the builder.

For example, to display the steady state fluxes on the map:

# %% [code]
initial_flux_data = {
    reaction.id: flux
    for reaction, flux in model.steady_state_fluxes.items()}

# New instance to prevent modifications to the existing maps
escher_builder = Builder(
    model=model,
    map_json=map_filepath,
    reaction_data=initial_flux_data)

# Display map in notebook
escher_builder

# %% [markdown]
The color and size of the data scale can be altered by providing a tuple of at least two dictionaries. Each dictionary is considered a "stop" that defines the color and size at or near that particular value in the data set. The `type` key defines the type for the stop, the `color` key defines the color of the arrow, and the `size` key defines the thickness of the arrow.

# %% [code]
# New instance to prevent modifications to the existing maps
escher_builder = Builder(
    model=model,
    map_json=map_filepath,
    reaction_data=initial_flux_data,
    reaction_scale=(
        {"type": 'min', "color": 'green', "size": 5 },
        {"type": 'value', "value": 1.12, "color": 'purple', "size": 10},
        {"type": 'max', "color": 'blue', "size": 15 }),
)

# Display map in notebook
escher_builder

# %% [markdown]
### Viewing Metabolite Data

Metabolite data also can be displayed on an **Escher** map by using a dictionary containing metabolite identifiers, and values to map onto metabolite nodes. In addition to setting the attributes to apply upon initializing the builder, the attributes also can be set for a map after initialization.

For example, to display metabolite concentrations on the map:

# %% [code]
initial_conc_data = {
    metabolite.id: round(conc, 8)
    for metabolite, conc in model.initial_conditions.items()}

# New instance to prevent modifications to the existing maps
escher_builder = Builder(
    model=model,
    map_json=map_filepath, 
    metabolite_data=initial_conc_data)

# Display map in notebook
escher_builder

# %% [markdown]
The secondary metabolites can be removed by setting `hide_secondary_metabolites` as `True` to provide a cleaner visualization of the primary metabolites in the network.

# %% [code]
escher_builder.hide_secondary_metabolites = True

# %% [markdown]
Note that changes made affect the already displayed map. Here, a preset scale is applied to the metabolite concentrations.

# %% [code]
escher_builder.metabolite_scale_preset = "RdYlBu"

# %% [markdown]
### Visualizing SBML models with Escher in Python

Suppose that we would like to visualize our SBML model on a network map as follows:
1. We would like to create this map with the **Escher** web-based API. 
2. We would like to view the model on the network map within in a Jupyter notebook using the **Escher** Python-based API.
3. We would like to display the value of forward rate constants for each reaction on the network map.

The JSON format is the preferred format for **Escher** to load models onto network maps ([read more here](https://escher.readthedocs.io/en/latest/escher_and_cobrapy.html#what-is-json-and-why-do-we-use-it)). Therefore, we must convert models between SBML and JSON formats to achieve our goal.

**Note:** The models and maps used in the following example are also available in the testing data.

# %% [code]
import mass.io

# %% [markdown]
Fortunately, the [mass.io](../autoapi/mass/io/index.rst) submodule is capable of exporting such models.

First the SBML model is loaded using the ``mass.io.sbml`` submodule. The model is then exported to a JSON format using the ``mass.io.json`` submodule for use in the [Escher web-based API](https://escher.github.io/#/).

# %% [code]
# Define path to SBML model
path_to_sbml_model = join(mass.test.MODELS_DIR, "Simple_Toy.xml")

# Load SBML model
model = mass.io.sbml.read_sbml_model(path_to_sbml_model)

# Export as JSON
path_to_json_model = "./Simple_Toy.json"
mass.io.json.save_json_model(model, filename=path_to_json_model)

# %% [markdown]
Suppose that we have now created our map using the **Escher** web-based API and saved it as the file "simple_toy_map.json". To display the map with the model:

# %% [code]
# Define path to Escher map
path_to_map = join(mass.test.MAPS_DIR, "simple_toy_map.json")
escher_builder = Builder(
    model_json=path_to_json_model,
    map_json=path_to_map)
escher_builder

# %% [markdown]
Finally the forward rate constant data from the ``MassModel`` object is added to the map:

# %% [code]
escher_builder.reaction_data = dict(zip(
    model.reactions.list_attr("id"),
    model.reactions.list_attr("forward_rate_constant")
))

# %% [markdown]
## Additional Examples
For additional information and examples on how to visualize networks and **MASSpy** models using **Escher**, see the following: 

* [Animating Simulations with Escher](../gallery/visualization/animating_simulations.ipynb)
