# Supplementary material for: MASSpy: Building, simulating, and visualizing dynamic biological models in Python using mass action kinetics
Source: PLoS Comput Biol. 2021 Jan 28;17(1):e1008208. doi: 10.1371/journal.pcbi.1008208 (PMC7872247; doi:10.1371/journal.pcbi.1008208)
Supplement: S1 File — The latest version of the MASSpy software can be found at https://github.com/SBRG/MASSpy. (ZIP) [file pcbi.1008208.s003.zip › MASSpy-0.1.1/docs/tutorials/reading_writing_models.ipynb]

# %% [markdown]
# Reading and Writing Models

In this notebook example, the import and export capabilities of **MASSpy** are demonstrated.

**MASSpy** supports reading and writing models in the [SBML](http://sbml.org/Main_Page) and [JSON](http://www.json.org/) formats. The preferred format for general use is the SBML with the FBC (Version 2) extension and the Groups (Version 1) extension.

The JSON format may be more useful for **MASSpy** specific functionality and for visualizing networks via [Escher](https://escher.github.io/#/). See the [Network Visualization](./network_visualization.ipynb) section for additional details.

The **MASSpy** package also comes with models in various formats for testing purposes.

# %% [code]
from os.path import join

import mass
import mass.test

# To view the list of available models, remove the semicolon
mass.test.view_test_models();

# %% [markdown]
## SBML

# %% [code]
from mass.io import sbml

# %% [markdown]
The [Systems Biology Markup Language](http://sbml.org/Main_Page) is an XML-based standard format for distributing models.

**MASSpy** supports the reading and writing of SBML Level 3. **MASSpy** attempts to convert SBML Level 1 and Level 2 models to Level 3 before loading. 

# %% [code]
model = sbml.read_sbml_model(join(mass.test.MODELS_DIR, "textbook.xml"))
model

# %% [code]
sbml.write_sbml_model(model, "test_textbook.xml")

# %% [markdown]
**MASSpy** utilizes the [libSBML](http://sbml.org/Software/libSBML/5.18.0/docs/python-api/) package to read and write SBML files, supporting both the [FBC](http://sbml.org/Software/libSBML/5.18.0/docs/python-api/group__fbc.html) (Version 2) and the [Groups](http://sbml.org/Software/libSBML/5.18.0/docs/python-api/group__groups.html) (Version 1) extensions.
When reading in a model, **MASSpy** automatically detects whether the FBC and/or Groups extensions were used.

To preserve information specific to `EnzymeModule` objects, the SBML Groups extension is used along with the notes section for SBML objects. The `use_groups_package` argument can be utilized to indicate whether to write `cobra.Group` objects to the SBML file, including `EnzymeModule` information. Disabling this extension may result in a loss of some enzyme specific information (e.g., categorized groups), but it does not prevent species and reactions of the enzyme module
from being written.

When writing a model, the `use_fbc_package` argument can be used to indicate whether to write additional model information (e.g., metabolite formula and charge, genes, reaction bounds) via the FBC extension. 

# %% [markdown]
## JSON

# %% [code]
from mass.io import json

# %% [markdown]
**MASSpy** models have a [JSON](http://www.json.org/) representation, allowing for interoperability with the [Escher](https://escher.github.io/#/). 

See the [Network Visualization](./network_visualization.ipynb) section for additional details on working with **Escher**.

# %% [code]
model = json.load_json_model(join(mass.test.MODELS_DIR, "textbook.json"))
model

# %% [code]
json.save_json_model(model, "test_textbook.json")

# %% [markdown]
Consider having the [simplejson](https://pypi.org/project/simplejson/) package to speed up reading/writing of JSON models.

# %% [markdown]
### JSON schema
The JSON schema for **MASSpy** models is stored in [mass.io.json](../autoapi/mass/io/json/index.rst#mass.io.json.JSON_SCHEMA) as the `JSON_SCHEMA` variable. It can be accessed via the following:

# %% [code]
# To view the JSON schema, remove the semicolon
json.JSON_SCHEMA;

# %% [markdown]
## Converting between file formats

Often there are times where one program or package is used to execute a specific task, yet a downstream task requires the use of a different program or package. Consequently, the ability to import a model written using one format and subsequently export it to another is essential in these scenarios. The submodules of ``mass.io`` can be used to facilitate the import/export of models in different formats for this purpose. 

One possible scenario in which the conversion between file formats is necessary involves the visualizion of an SBML model on a network map using the [Escher](https://escher.github.io/#/) <cite data-cite="KDragerE+15">(King et al., 2015)</cite> visualization tool. 

See [Visualizing SBML models with Escher in Python](./network_visualization.ipynb#Visualizing-SBML-models-with-Escher-in-Python) for an example demonstrating how **MASSpy** facilitates file conversion for model exchangability.
