# Supplementary material for: MASSpy: Building, simulating, and visualizing dynamic biological models in Python using mass action kinetics
Source: PLoS Comput Biol. 2021 Jan 28;17(1):e1008208. doi: 10.1371/journal.pcbi.1008208 (PMC7872247; doi:10.1371/journal.pcbi.1008208)
Supplement: S1 File — The latest version of the MASSpy software can be found at https://github.com/SBRG/MASSpy. (ZIP) [file pcbi.1008208.s003.zip › MASSpy-0.1.1/docs/zreferences.bib]

%% This BibTeX bibliography file was created using BibDesk.
%% http://bibdesk.sourceforge.net/

%% Created for Zachary Haiman at 2020-10-16 20:16:27 -0700 


%% Saved with string encoding Unicode (UTF-8) 


@article{JCS17,
	Author = {Kristian Jensen and Joao G.r. Cardoso and Nikolaus Sonnenschein},
	Date-Added = {2020-10-15 15:57:52 -0700},
	Date-Modified = {2020-10-16 19:59:58 -0700},
	Doi = {10.21105/joss.00139},
	Journal = {Journal of Open Source Software},
	Number = {9},
	Pages = {139},
	Publisher = {The Open Journal},
	Title = {Optlang: An algebraic modeling language for mathematical optimization},
	Url = {https://doi.org/10.21105/joss.00139},
	Volume = {2},
	Year = {2017},
	Bdsk-Url-1 = {https://doi.org/10.21105/joss.00139}}

@article{HZK+20,
	Abstract = {Mathematical models of metabolic networks utilize simulation to study system-level mechanisms and functions. Various approaches have been used to model the steady state behavior of metabolic networks using genome-scale reconstructions, but formulating dynamic models from such reconstructions continues to be a key challenge. Here, we present the Mass Action Stoichiometric Simulation Python (MASSpy) package, an open-source computational framework for dynamic modeling of metabolism. MASSpy utilizes mass action kinetics and detailed chemical mechanisms to build dynamic models of complex biological processes. MASSpy adds dynamic modeling tools to the COnstraint-Based Reconstruction and Analysis Python (COBRApy) package to provide an unified framework for constraint-based and kinetic modeling of metabolic networks. MASSpy supports high-performance dynamic simulation through its implementation of libRoadRunner; the Systems Biology Markup Language (SBML) simulation engine. Three case studies demonstrate how to use MASSpy: 1) to simulate dynamics of detailed mechanisms of enzyme regulation; 2) to generate an ensemble of kinetic models using Monte Carlo sampling to approximate missing numerical values of parameters and to quantify uncertainty, and 3) to overcome issues that arise when integrating experimental data with the computation of functional states of detailed biological mechanisms. MASSpy represents a powerful tool to address challenge that arise in dynamic modeling of metabolic networks, both at a small and large scale.Author Summary Genome-scale reconstructions of metabolism appeared shortly after the first genome sequences became available. Constraint-based models are widely used to compute steady state properties of such reconstructions, but the attainment of dynamic models has remained elusive. We thus developed the MASSpy software package, a framework that enables the construction, simulation, and visualization of dynamic metabolic models. MASSpy is based on the mass action kinetics for each elementary step in an enzymatic reaction mechanism. MASSpy seamlessly unites existing software packages within its framework to provide the user with various modeling tools in one package. MASSpy integrates community standards to facilitate the exchange of models, giving modelers the freedom to use the software for different aspects of their own modeling workflows. Furthermore, MASSpy contains methods for generating and simulating ensembles of models, and for explicitly accounting for biological uncertainty. MASSpy has already demonstrated success in a classroom setting. We anticipate that the suite of modeling tools incorporated into MASSpy will enhance the ability of the modeling community to construct and interrogate complex dynamic models of metabolism.},
	Author = {Haiman, Zachary B. and Zielinski, Daniel C. and Koike, Yuko and Yurkovich, James T. and Palsson, Bernhard O.},
	Date-Added = {2020-10-10 11:02:47 -0700},
	Date-Modified = {2020-10-10 20:51:09 -0700},
	Doi = {10.1101/2020.07.31.230334},
	Elocation-Id = {2020.07.31.230334},
	Eprint = {https://www.biorxiv.org/content/early/2020/07/31/2020.07.31.230334.full.pdf},
	Journal = {bioRxiv},
	Publisher = {Cold Spring Harbor Laboratory},
	Title = {MASSpy: Building, simulating, and visualizing dynamic biological models in Python using mass action kinetics},
	Url = {https://www.biorxiv.org/content/early/2020/07/31/2020.07.31.230334},
	Year = {2020},
	Bdsk-Url-1 = {https://www.biorxiv.org/content/early/2020/07/31/2020.07.31.230334},
	Bdsk-Url-2 = {https://doi.org/10.1101/2020.07.31.230334}}

@article{Atk68,
	Annote = {doi: 10.1021/bi00851a033},
	Author = {Atkinson, Daniel E.},
	Booktitle = {Biochemistry},
	Da = {1968/11/01},
	Date = {1968/11/01},
	Date-Added = {2019-10-28 19:48:17 -0700},
	Date-Modified = {2020-10-16 20:11:03 -0700},
	Doi = {10.1021/bi00851a033},
	Isbn = {0006-2960},
	Journal = {Biochemistry},
	Journal1 = {Biochemistry},
	M3 = {doi: 10.1021/bi00851a033},
	Month = {11},
	Number = {11},
	Pages = {4030--4034},
	Publisher = {American Chemical Society},
	Title = {Energy charge of the adenylate pool as a regulatory parameter. Interaction with feedback modifiers},
	Ty = {JOUR},
	Url = {https://doi.org/10.1021/bi00851a033},
	Volume = {7},
	Year = {1968},
	Year1 = {1968},
	Bdsk-Url-1 = {https://doi.org/10.1021/bi00851a033}}

@article{JWPB02,
	Abstract = {The completion of the human genome project and the construction of single nucleotide polymorphism (SNP) maps have lead to significant efforts to find SNPs that can be linked to pathophysiology. In silico models of complete biochemical reaction networks relate a cell's individual reactions to the function of the entire network. Sequence variations can in turn be related to kinetic properties of individual enzymes, thus allowing an in silico model-driven assessment of the effects of defined SNPs on overall cellular functions. This process is applied to defined SNPs in two key enzymes of human red blood cell metabolism: glucose-6-phosphate dehydrogenase and pyruvate kinase. The results demonstrate the utility of in silico models in providing insight into differences between red cell function in patients with chronic and nonchronic anemia. In silico models of complex cellular processes are thus likely to aid in defining and understanding key SNPs in human pathophysiology.},
	An = {12421755},
	Author = {Jamshidi, Neema and Wiback, Sharon J and Palsson B, Bernhard {\O}},
	Date = {2002/11/},
	Date-Added = {2019-10-26 16:35:56 -0700},
	Date-Modified = {2019-10-26 17:21:58 -0700},
	Db = {PubMed},
	Doi = {10.1101/gr.329302},
	Isbn = {1088-9051},
	J2 = {Genome Res},
	Journal = {Genome research},
	Keywords = {Computational Biology/methods; Erythrocytes/*chemistry/enzymology/*metabolism; Glucosephosphate Dehydrogenase Deficiency/genetics; Humans; *Models, Genetic; Polymorphism, Single Nucleotide/*genetics; Pyruvate Kinase/deficiency/genetics},
	L2 = {https://www.ncbi.nlm.nih.gov/pmc/articles/PMC187553/},
	La = {eng},
	Month = {11},
	Number = {11},
	Pages = {1687--1692},
	Publisher = {Cold Spring Harbor Laboratory Press},
	Title = {In silico model-driven assessment of the effects of single nucleotide polymorphisms (SNPs) on human red blood cell metabolism},
	Ty = {JOUR},
	U1 = {12421755{$[$}pmid{$]$}},
	U2 = {PMC187553{$[$}pmcid{$]$}},
	Url = {https://www.ncbi.nlm.nih.gov/pubmed/12421755},
	Volume = {12},
	Year = {2002},
	Bdsk-Url-1 = {https://www.ncbi.nlm.nih.gov/pubmed/12421755},
	Bdsk-Url-2 = {https://doi.org/10.1101/gr.329302}}

@article{HRR78,
	Author = {Heinrich, R. and Rapoport, S. M. and Rapoport, T. A.},
	Da = {1978/01/01/},
	Date-Added = {2019-10-26 16:21:15 -0700},
	Date-Modified = {2019-10-26 17:20:49 -0700},
	Doi = {https://doi.org/10.1016/0079-6107(78)90017-2},
	Isbn = {0079-6107},
	Journal = {Progress in Biophysics and Molecular Biology},
	Pages = {1--82},
	Title = {Metabolic regulation and mathematical models},
	Ty = {JOUR},
	Url = {http://www.sciencedirect.com/science/article/pii/0079610778900172},
	Volume = {32},
	Year = {1978},
	Bdsk-File-1 = {YnBsaXN0MDDSAQIDBFxyZWxhdGl2ZVBhdGhZYWxpYXNEYXRhXxAiLi4vLi4vLi4vRG93bmxvYWRzL2JpMDA4NTFhMDMzLnJpc08RAVAAAAAAAVAAAgAADE1hY2ludG9zaCBIRAAAAAAAAAAAAAAAAAAAAAAAAABCRAAB/////w9iaTAwODUxYTAzMy5yaXMAAAAAAAAAAAAAAAAAAAAAAAAAAAAAAAAAAAAAAAAAAAAAAAAAAAAAAAAAAAAAAAD/////AAAAAAAAAAAAAAAAAAMAAgAACiBjdQAAAAAAAAAAAAAAAAAJRG93bmxvYWRzAAACACkvOlVzZXJzOnpoYWltYW46RG93bmxvYWRzOmJpMDA4NTFhMDMzLnJpcwAADgAgAA8AYgBpADAAMAA4ADUAMQBhADAAMwAzAC4AcgBpAHMADwAaAAwATQBhAGMAaQBuAHQAbwBzAGgAIABIAEQAEgAnVXNlcnMvemhhaW1hbi9Eb3dubG9hZHMvYmkwMDg1MWEwMzMucmlzAAATAAEvAAAVAAIADv//AAAACAANABoAJABJAAAAAAAAAgEAAAAAAAAABQAAAAAAAAAAAAAAAAAAAZ0=},
	Bdsk-Url-1 = {http://www.sciencedirect.com/science/article/pii/0079610778900172},
	Bdsk-Url-2 = {https://doi.org/10.1016/0079-6107(78)90017-2}}

@article{JP90b,
	Abstract = {The biochemical information on the basic cellular determinants of the human red cell has been compiled into a comprehensive model of the red cell metabolic machinery. This model gives a consistent interpretation---both qualitative and quantitative---of the experimental findings. The predicted steady states and the dynamic states of the model are compared with the experimental findings, and the utility of this model is demonstrated.},
	Author = {Joshi, Abhay and Palsson, Bernhard O.},
	Da = {1990/01/09/},
	Date-Added = {2019-10-26 16:15:58 -0700},
	Date-Modified = {2019-10-26 17:21:50 -0700},
	Doi = {https://doi.org/10.1016/S0022-5193(05)80013-X},
	Isbn = {0022-5193},
	Journal = {Journal of Theoretical Biology},
	Number = {1},
	Pages = {69--85},
	Title = {Metabolic dynamics in the human red cell. Part IV---Data prediction and some model computations},
	Ty = {JOUR},
	Url = {http://www.sciencedirect.com/science/article/pii/S002251930580013X},
	Volume = {142},
	Year = {1990},
	Bdsk-Url-1 = {http://www.sciencedirect.com/science/article/pii/S002251930580013X},
	Bdsk-Url-2 = {https://doi.org/10.1016/S0022-5193(05)80013-X}}

@article{JP89b,
	Abstract = {The maintenance of human red cell volume under multitude of trying physiological conditions is a self regulated dynamic process. Theoretical and experimental studies on red cell osmotic states have been primarily focussed on three different interdependent areas: the permeative properties of the red cell membrane, the kinetic studies of transmembrane fluxes of various ionic and nonionic chemical constitutents of the red cell and plasma, and the ideal and non-ideal thermodynamic formulation of the osmotic states. The primary objective of this work is to provide a general model that converges the above mentioned components of the red cell and its environment under one umbrella. Such a model facilitates the simultaneous interpretation and prediction of quantitative changes in the red cell volume, pH, Donnan ratios, osmotic effects, plasma volume, transmembrane fluxes, and permeable and impermeable solute concentration.},
	Author = {Joshi, Abhay and Palsson, Bernhard O.},
	Da = {1989/12/19/},
	Date-Added = {2019-10-26 16:15:32 -0700},
	Date-Modified = {2019-10-26 17:21:15 -0700},
	Doi = {https://doi.org/10.1016/S0022-5193(89)80234-6},
	Isbn = {0022-5193},
	Journal = {Journal of Theoretical Biology},
	Number = {4},
	Pages = {529--545},
	Title = {Metabolic dynamics in the human red cell: Part II---Interactions with the environment},
	Ty = {JOUR},
	Url = {http://www.sciencedirect.com/science/article/pii/S0022519389802346},
	Volume = {141},
	Year = {1989},
	Bdsk-File-1 = {YnBsaXN0MDDSAQIDBFxyZWxhdGl2ZVBhdGhZYWxpYXNEYXRhXxAnLi4vLi4vLi4vRG93bmxvYWRzLzAwNzk2MTA3Nzg5MDAxNzIucmlzTxEBYgAAAAABYgACAAAMTWFjaW50b3NoIEhEAAAAAAAAAAAAAAAAAAAAAAAAAEJEAAH/////FDAwNzk2MTA3Nzg5MDAxNzIucmlzAAAAAAAAAAAAAAAAAAAAAAAAAAAAAAAAAAAAAAAAAAAAAAAAAAAAAAAAAP////8AAAAAAAAAAAAAAAAAAwACAAAKIGN1AAAAAAAAAAAAAAAAAAlEb3dubG9hZHMAAAIALi86VXNlcnM6emhhaW1hbjpEb3dubG9hZHM6MDA3OTYxMDc3ODkwMDE3Mi5yaXMADgAqABQAMAAwADcAOQA2ADEAMAA3ADcAOAA5ADAAMAAxADcAMgAuAHIAaQBzAA8AGgAMAE0AYQBjAGkAbgB0AG8AcwBoACAASABEABIALFVzZXJzL3poYWltYW4vRG93bmxvYWRzLzAwNzk2MTA3Nzg5MDAxNzIucmlzABMAAS8AABUAAgAO//8AAAAIAA0AGgAkAE4AAAAAAAACAQAAAAAAAAAFAAAAAAAAAAAAAAAAAAABtA==},
	Bdsk-Url-1 = {http://www.sciencedirect.com/science/article/pii/S0022519389802346},
	Bdsk-Url-2 = {https://doi.org/10.1016/S0022-5193(89)80234-6}}

@article{JP90a,
	Abstract = {The kinetics of the enzymatic reaction and transport rates that constitute the main metabolic pathways of the red cell metabolism are described. The red cell metabolic model consists of 33 dynamic mass balances that contain 41 enzymatic reaction rate laws and transmembrane processes. Our goal here is two-fold: the development of rate expressions for the individual biochemical reactions of the integrated red cell metabolism, and order of magnitudes estimates to gauge their dynamic properties in terms of response times and action scales of substrates, products and regulators.},
	Author = {Joshi, Abhay and Palsson, Bernhard O.},
	Da = {1990/01/09/},
	Date-Added = {2019-10-26 16:14:44 -0700},
	Date-Modified = {2019-10-26 17:21:40 -0700},
	Doi = {https://doi.org/10.1016/S0022-5193(05)80012-8},
	Isbn = {0022-5193},
	Journal = {Journal of Theoretical Biology},
	Number = {1},
	Pages = {41--68},
	Title = {Metabolic dynamics in the human red cell. Part III---Metabolic reaction rates},
	Ty = {JOUR},
	Url = {http://www.sciencedirect.com/science/article/pii/S0022519305800128},
	Volume = {142},
	Year = {1990},
	Bdsk-Url-1 = {http://www.sciencedirect.com/science/article/pii/S0022519305800128},
	Bdsk-Url-2 = {https://doi.org/10.1016/S0022-5193(05)80012-8}}

@article{JP89a,
	Abstract = {The experimental investigation of the red cell over the last three decades has accumulated extensive biochemical data on its enzymes and metabolites. The goal of this work is to provide a unified theoretical framework for the integration and consistent interpretation of these data by means of a comprehensive mathematical metabolic model of the red cell. This model is described in four parts. Here, we describe the general conception, scope and the biological assumptions of the model. The model is comprised of dynamic mass balances based on stoichiometry and enzyme kinetics with the imposed physico-chemical constraints of osmotic balance and electroneutrality.},
	Author = {Joshi, Abhay and Palsson, Bernhard O.},
	Da = {1989/12/19/},
	Date-Added = {2019-10-26 16:13:52 -0700},
	Date-Modified = {2019-10-26 17:21:05 -0700},
	Doi = {https://doi.org/10.1016/S0022-5193(89)80233-4},
	Isbn = {0022-5193},
	Journal = {Journal of Theoretical Biology},
	Number = {4},
	Pages = {515--528},
	Title = {Metabolic dynamics in the human red cell: Part I---A comprehensive kinetic model},
	Ty = {JOUR},
	Url = {http://www.sciencedirect.com/science/article/pii/S0022519389802334},
	Volume = {141},
	Year = {1989},
	Bdsk-Url-1 = {http://www.sciencedirect.com/science/article/pii/S0022519389802334},
	Bdsk-Url-2 = {https://doi.org/10.1016/S0022-5193(89)80233-4}}

@article{KummelPH06,
	Abstract = {As one of the most recent members of the omics family, large-scale quantitative metabolomics data are currently complementing our systems biology data pool and offer the chance to integrate the metabolite level into the functional analysis of cellular networks. Network-embedded thermodynamic analysis (NET analysis) is presented as a framework for mechanistic and model-based analysis of these data. By coupling the data to an operating metabolic network via the second law of thermodynamics and the metabolites' Gibbs energies of formation, NET analysis allows inferring functional principles from quantitative metabolite data; for example it identifies reactions that are subject to active allosteric or genetic regulation as exemplified with quantitative metabolite data from Escherichia coli and Saccharomyces cerevisiae. Moreover, the optimization framework of NET analysis was demonstrated to be a valuable tool to systematically investigate data sets for consistency, for the extension of sub-omic metabolome data sets and for resolving intracompartmental concentrations from cell-averaged metabolome data. Without requiring any kind of kinetic modeling, NET analysis represents a perfectly scalable and unbiased approach to uncover insights from quantitative metabolome data.},
	An = {16788595},
	Author = {K{\"u}mmel, Anne and Panke, Sven and Heinemann, Matthias},
	Date-Added = {2019-10-21 20:17:15 -0700},
	Date-Modified = {2019-10-22 14:38:41 -0700},
	Db = {PubMed},
	Doi = {10.1038/msb4100074},
	Et = {2006/06/20},
	Isbn = {1744-4292},
	J2 = {Mol Syst Biol},
	Journal = {Molecular systems biology},
	Keywords = {Computational Biology/methods; Escherichia coli/*metabolism; Gene Expression Regulation; Metabolism; Models, Biological; Saccharomyces cerevisiae/*metabolism; Systems Biology; Thermodynamics},
	L2 = {https://www.ncbi.nlm.nih.gov/pmc/articles/PMC1681506/},
	La = {eng},
	Pages = {2006.0034--2006.0034},
	Title = {Putative regulatory sites unraveled by network-embedded thermodynamic analysis of metabolome data},
	Ty = {JOUR},
	U1 = {16788595{$[$}pmid{$]$}},
	U2 = {PMC1681506{$[$}pmcid{$]$}},
	U4 = {msb4100074{$[$}PII{$]$}},
	Url = {https://www.ncbi.nlm.nih.gov/pubmed/16788595},
	Volume = {2},
	Year = {2006},
	Bdsk-Url-1 = {https://www.ncbi.nlm.nih.gov/pubmed/16788595},
	Bdsk-Url-2 = {https://doi.org/10.1038/msb4100074}}

@article{HDR13,
	Abstract = {Constraint-based methods provide powerful computational techniques to allow understanding and prediction of cellular behavior. These methods rely on physiochemical constraints to eliminate infeasible behaviors from the space of available behaviors. One such constraint is thermodynamic feasibility, the requirement that intracellular flux distributions obey the laws of thermodynamics. The past decade has seen several constraint-based methods that interpret this constraint in different ways, including those that are limited to small networks, rely on predefined reaction directions, and/or neglect the relationship between reaction free energies and metabolite concentrations. In this work, we utilize one such approach, thermodynamics-based metabolic flux analysis (TMFA), to make genome-scale, quantitative predictions about metabolite concentrations and reaction free energies in the absence of prior knowledge of reaction directions, while accounting for uncertainties in thermodynamic estimates. We applied TMFA to a genome-scale network reconstruction of Escherichia coli and examined the effect of thermodynamic constraints on the flux space. We also assessed the predictive performance of TMFA against gene essentiality and quantitative metabolomics data, under both aerobic and anaerobic, and optimal and suboptimal growth conditions. Based on these results, we propose that TMFA is a useful tool for validating phenotypes and generating hypotheses, and that additional types of data and constraints can improve predictions of metabolite concentrations.},
	Author = {Joshua J. Hamilton and Vivek Dwivedi and Jennifer L. Reed},
	Date-Added = {2019-10-21 20:16:33 -0700},
	Date-Modified = {2019-10-21 20:16:37 -0700},
	Doi = {https://doi.org/10.1016/j.bpj.2013.06.011},
	Issn = {0006-3495},
	Journal = {Biophysical Journal},
	Number = {2},
	Pages = {512 - 522},
	Title = {Quantitative Assessment of Thermodynamic Constraints on the Solution Space of Genome-Scale Metabolic Models},
	Url = {http://www.sciencedirect.com/science/article/pii/S0006349513006851},
	Volume = {105},
	Year = {2013},
	Bdsk-Url-1 = {http://www.sciencedirect.com/science/article/pii/S0006349513006851},
	Bdsk-Url-2 = {https://doi.org/10.1016/j.bpj.2013.06.011}}

@article{KDragerE+15,
	Author = {King, Zachary A. and Dr{\"a}ger, Andreas and Ebrahim, Ali and Sonnenschein, Nikolaus and Lewis, Nathan E. and Palsson, Bernhard O.},
	Date = {2015/08/27},
	Date-Added = {2019-10-21 10:50:27 -0700},
	Date-Modified = {2019-10-22 14:39:05 -0700},
	Journal = {PLOS Computational Biology},
	Journal1 = {PLOS Computational Biology},
	M3 = {doi:10.1371/journal.pcbi.1004321},
	Month = {08},
	N2 = {Author Summary We are now in the age of big data. More than ever before, biological discoveries require powerful and flexible tools for managing large datasets, including both visual and statistical tools. Pathway-based visualization is particularly powerful since it enables one to analyze complex datasets within the context of actual biological processes and to elucidate how each change in a cell effects related processes. To facilitate such approaches, we present Escher, a web application that can be used to rapidly build pathway maps. On Escher maps, diverse datasets related to genes, reactions, and metabolites can be quickly contextualized within metabolism and, increasingly, beyond metabolism. Escher is available now for free use (under the MIT license) at https://escher.github.io.},
	Number = {8},
	Pages = {e1004321--},
	Publisher = {Public Library of Science},
	Title = {Escher: A Web Application for Building, Sharing, and Embedding Data-Rich Visualizations of Biological Pathways},
	Ty = {JOUR},
	Url = {https://doi.org/10.1371/journal.pcbi.1004321},
	Volume = {11},
	Year = {2015},
	Bdsk-Url-1 = {https://doi.org/10.1371/journal.pcbi.1004321}}

@article{MK99,
	Abstract = {Over the last 25 years, several mathematical models of erythrocyte metabolism have been developed. Although these models have identified the key features in the regulation and control of erythrocyte metabolism, many important aspects remain unexplained. In particular, none of these models have satisfactorily accounted for 2,3-bisphosphoglycerate (2,3-BPG) metabolism. 2,3-BPG is an important modulator of haemoglobin oxygen affinity, and hence an understanding of the regulation of 2,3-BPG concentration is important for understanding blood oxygen transport. A detailed, comprehensive, and hence realistic mathematical model of erythrocyte metabolism is presented that can explain the regulation and control of 2,3-BPG concentration and turnover. The model is restricted to the core metabolic pathways, namely glycolysis, the 2,3-BPG shunt and the pentose phosphate pathway (PPP), and includes membrane transport of metabolites, the binding of metabolites to haemoglobin and Mg(2+), as well as pH effects on key enzymic reactions and binding processes. The model is necessarily complex, since it is intended to describe the regulation and control of 2,3-BPG metabolism under a wide variety of physiological and experimental conditions. In addition, since H(+) and blood oxygen tension are important external effectors of 2,3-BPG concentration, it was important that the model take into account the large array of kinetic and binding phenomena that result from changes in these effectors. Through an iterative loop of experimental and simulation analysis many values of enzyme-kinetic parameters of the model were refined to yield close conformity between model simulations and 'real' experimental data. This iterative process enabled a single set of parameters to be found which described well the metabolic behaviour of the erythrocyte under a wide variety of conditions.},
	An = {10477269},
	Author = {Mulquiney, P J and Kuchel, P W},
	Date = {1999/09/15},
	Date-Added = {2019-10-19 16:40:10 -0700},
	Date-Modified = {2019-10-21 09:41:09 -0700},
	Db = {PubMed},
	Isbn = {0264-6021; 1470-8728},
	J2 = {Biochem J},
	Journal = {The Biochemical journal},
	Keywords = {2,3-Diphosphoglycerate/*metabolism; Erythrocytes/enzymology/*metabolism; Glucose-6-Phosphate/analogs \& derivatives/metabolism; Glycolysis; Humans; Hydrogen-Ion Concentration; Kinetics; Magnesium/metabolism; *Models, Chemical; NAD/metabolism; NADP/metabolism; Phosphates/metabolism},
	L2 = {https://www.ncbi.nlm.nih.gov/pmc/articles/PMC1220499/},
	La = {eng},
	Month = {09},
	Number = {Pt 3},
	Pages = {581--596},
	Title = {Model of 2,3-bisphosphoglycerate metabolism in the human erythrocyte based on detailed enzyme kinetic equations: equations and parameter refinement},
	Ty = {JOUR},
	U1 = {10477269{$[$}pmid{$]$}},
	U2 = {PMC1220499{$[$}pmcid{$]$}},
	Url = {https://www.ncbi.nlm.nih.gov/pubmed/10477269},
	Volume = {342 Pt 3},
	Year = {1999},
	Bdsk-Url-1 = {https://www.ncbi.nlm.nih.gov/pubmed/10477269}}

@article{YAHP18,
	Author = {Yurkovich, James T. and Alcantar, Miguel A. and Haiman, Zachary B. and Palsson, Bernhard O.},
	Date = {2018/08/07},
	Date-Added = {2019-10-15 16:53:46 -0700},
	Date-Modified = {2019-10-21 09:41:51 -0700},
	Journal = {PLOS Computational Biology},
	Journal1 = {PLOS Computational Biology},
	M3 = {doi:10.1371/journal.pcbi.1006356},
	Month = {08},
	N2 = {Author summary Enzymatic rate laws have historically been used to simulate the dynamics of complex metabolic networks with regulated reactions represented by allosteric rate laws. Here, we use detailed elementary reaction descriptions of regulatory enzymes that allow for the explicit computation of the fraction of the enzymes that are in a catalytically-active state. The fraction of the enzyme that is in the active state represents the time-dependent utilization of the enzyme's ``catalytic potential,''its capacity to catalyze a reaction. We apply this interpretation to red blood cell glycolysis, examining how three key kinases with allosteric regulation modulate their utilization of their catalytic potential based on ligand-binding events throughout the network in order to maintain a homeostatic state. We then examine how an enzyme modulates its utilization of its catalytic potential using personalized data as a case study, visualizing the systems-level properties of a kinetic model.},
	Number = {8},
	Pages = {e1006356--},
	Publisher = {Public Library of Science},
	Title = {Network-level allosteric effects are elucidated by detailing how ligand-binding events modulate utilization of catalytic potentials},
	Ty = {JOUR},
	Url = {https://doi.org/10.1371/journal.pcbi.1006356},
	Volume = {14},
	Year = {2018},
	Bdsk-Url-1 = {https://doi.org/10.1371/journal.pcbi.1006356}}

@article{DZK+16,
	Abstract = {The mechanistic description of enzyme kinetics in a dynamic model of metabolism requires specifying the numerical values of a large number of kinetic parameters. The parameterization challenge is often addressed through the use of simplifying approximations to form reaction rate laws with reduced numbers of parameters. Whether such simplified models can reproduce dynamic characteristics of the full system is an important question.},
	Author = {Du, Bin and Zielinski, Daniel C. and Kavvas, Erol S. and Dr{\"a}ger, Andreas and Tan, Justin and Zhang, Zhen and Ruggiero, Kayla E. and Arzumanyan, Garri A. and Palsson, Bernhard O.},
	Da = {2016/06/06},
	Date-Added = {2019-10-15 15:36:50 -0700},
	Date-Modified = {2019-10-21 09:42:07 -0700},
	Doi = {10.1186/s12918-016-0283-2},
	Id = {Du2016},
	Isbn = {1752-0509},
	Journal = {BMC Systems Biology},
	Number = {1},
	Pages = {40},
	Title = {Evaluation of rate law approximations in bottom-up kinetic models of metabolism},
	Ty = {JOUR},
	Url = {https://doi.org/10.1186/s12918-016-0283-2},
	Volume = {10},
	Year = {2016},
	Bdsk-Url-1 = {https://doi.org/10.1186/s12918-016-0283-2}}

@book{Pal11,
	Author = {Palsson, Bernhard {\O}.},
	Date-Added = {2019-10-06 20:04:17 -0700},
	Date-Modified = {2019-10-15 10:52:50 -0700},
	Doi = {10.1017/CBO9780511736179},
	Place = {Cambridge},
	Publisher = {Cambridge University Press},
	Title = {Systems Biology: Simulation of Dynamic Network States},
	Year = {2011},
	Bdsk-Url-1 = {https://doi.org/10.1017/CBO9780511736179}}

@article{KS98,
	Abstract = { Hit-and-Run algorithms are Monte Carlo procedures for generating points that are asymptotically distributed according to general absolutely continuous target distributions G over open bounded regions S. Applications include nonredundant constraint identification, global optimization, and Monte Carlo integration. These algorithms are reversible random walks that commonly incorporate uniformly distributed step directions. We investigate nonuniform direction choice and show that, under regularity conditions on the region S and target distribution G, there exists a unique direction choice distribution, characterized by necessary and sufficient conditions depending on S and G, which optimizes the Doob bound on rate of convergence. We include computational results demonstrating greatly accelerated convergence for this optimizing direction choice as well as for more easily implemented adaptive heuristic rules. },
	Author = {Kaufman, David E. and Smith, Robert L.},
	Date-Added = {2019-10-06 20:03:49 -0700},
	Date-Modified = {2019-10-15 10:53:14 -0700},
	Doi = {10.1287/opre.46.1.84},
	Eprint = {https://pubsonline.informs.org/doi/pdf/10.1287/opre.46.1.84},
	Journal = {Operations Research},
	Number = {1},
	Pages = {84-95},
	Title = {Direction Choice for Accelerated Convergence in Hit-and-Run Sampling},
	Url = {https://pubsonline.informs.org/doi/abs/10.1287/opre.46.1.84},
	Volume = {46},
	Year = {1998},
	Bdsk-Url-1 = {https://pubsonline.informs.org/doi/abs/10.1287/opre.46.1.84},
	Bdsk-Url-2 = {https://doi.org/10.1287/opre.46.1.84}}

@article{MHM14,
	Abstract = {Constraint-based models of metabolic networks are typically underdetermined, because they contain more reactions than metabolites. Therefore the solutions to this system do not consist of unique flux rates for each reaction, but rather a space of possible flux rates. By uniformly sampling this space, an estimated probability distribution for each reaction's flux in the network can be obtained. However, sampling a high dimensional network is time-consuming. Furthermore, the constraints imposed on the network give rise to an irregularly shaped solution space. Therefore more tailored, efficient sampling methods are needed. We propose an efficient sampling algorithm (called optGpSampler), which implements the Artificial Centering Hit-and-Run algorithm in a different manner than the sampling algorithm implemented in the COBRA Toolbox for metabolic network analysis, here called gpSampler. Results of extensive experiments on different genome-scale metabolic networks show that optGpSampler is up to 40 times faster than gpSampler. Application of existing convergence diagnostics on small network reconstructions indicate that optGpSampler converges roughly ten times faster than gpSampler towards similar sampling distributions. For networks of higher dimension (i.e. containing more than 500 reactions), we observed significantly better convergence of optGpSampler and a large deviation between the samples generated by the two algorithms. Availability: optGpSampler for Matlab and Python is available for non-commercial use at: http://cs.ru.nl/~wmegchel/optGpSampler/.},
	Author = {Megchelenbrink, Wout AND Huynen, Martijn AND Marchiori, Elena},
	Date-Added = {2019-10-06 20:02:31 -0700},
	Date-Modified = {2019-10-15 10:53:05 -0700},
	Doi = {10.1371/journal.pone.0086587},
	Journal = {PLOS ONE},
	Month = {02},
	Number = {2},
	Pages = {1-8},
	Publisher = {Public Library of Science},
	Title = {optGpSampler: An Improved Tool for Uniformly Sampling the Solution-Space of Genome-Scale Metabolic Networks},
	Url = {https://doi.org/10.1371/journal.pone.0086587},
	Volume = {9},
	Year = {2014},
	Bdsk-Url-1 = {https://doi.org/10.1371/journal.pone.0086587}}

@article{SQF+11,
	Abstract = {Over the past decade, a growing community of researchers has emerged around the use of constraint-based reconstruction and analysis (COBRA) methods to simulate, analyze and predict a variety of metabolic phenotypes using genome-scale models. The COBRA Toolbox, a MATLAB package for implementing COBRA methods, was presented earlier. Here we present a substantial update of this in silico toolbox. Version 2.0 of the COBRA Toolbox expands the scope of computations by including in silico analysis methods developed since its original release. New functions include (i) network gap filling, (ii) 13C analysis, (iii) metabolic engineering, (iv) omics-guided analysis and (v) visualization. As with the first version, the COBRA Toolbox reads and writes systems biology markup language--formatted models. In version 2.0, we improved performance, usability and the level of documentation. A suite of test scripts can now be used to learn the core functionality of the toolbox and validate results. This toolbox lowers the barrier of entry to use powerful COBRA methods.},
	Author = {Schellenberger, Jan and Que, Richard and Fleming, Ronan M T and Thiele, Ines and Orth, Jeffrey D and Feist, Adam M and Zielinski, Daniel C and Bordbar, Aarash and Lewis, Nathan E and Rahmanian, Sorena and Kang, Joseph and Hyduke, Daniel R and Palsson, Bernhard {\O}},
	Da = {2011/09/01},
	Date-Added = {2019-10-06 20:02:19 -0700},
	Date-Modified = {2019-10-15 10:52:42 -0700},
	Doi = {10.1038/nprot.2011.308},
	Id = {Schellenberger2011},
	Isbn = {1750-2799},
	Journal = {Nature Protocols},
	Number = {9},
	Pages = {1290--1307},
	Title = {Quantitative prediction of cellular metabolism with constraint-based models: the COBRA Toolbox v2.0},
	Ty = {JOUR},
	Url = {https://doi.org/10.1038/nprot.2011.308},
	Volume = {6},
	Year = {2011},
	Bdsk-Url-1 = {https://doi.org/10.1038/nprot.2011.308}}

@article{ELPH13,
	Abstract = {COnstraint-Based Reconstruction and Analysis (COBRA) methods are widely used for genome-scale modeling of metabolic networks in both prokaryotes and eukaryotes. Due to the successes with metabolism, there is an increasing effort to apply COBRA methods to reconstruct and analyze integrated models of cellular processes. The COBRA Toolbox for MATLAB is a leading software package for genome-scale analysis of metabolism; however, it was not designed to elegantly capture the complexity inherent in integrated biological networks and lacks an integration framework for the multiomics data used in systems biology. The openCOBRA Project is a community effort to promote constraints-based research through the distribution of freely available software.},
	Author = {Ebrahim, Ali and Lerman, Joshua A. and Palsson, Bernhard O. and Hyduke, Daniel R.},
	Da = {2013/08/08},
	Date-Added = {2019-10-06 20:02:19 -0700},
	Date-Modified = {2019-10-21 10:35:28 -0700},
	Doi = {10.1186/1752-0509-7-74},
	Id = {Ebrahim2013},
	Isbn = {1752-0509},
	Journal = {BMC Systems Biology},
	Number = {1},
	Pages = {74},
	Title = {COBRApy: COnstraints-Based Reconstruction and Analysis for Python},
	Ty = {JOUR},
	Url = {https://doi.org/10.1186/1752-0509-7-74},
	Volume = {7},
	Year = {2013},
	Bdsk-Url-1 = {https://doi.org/10.1186/1752-0509-7-74}}
