# Supplementary material for: MASSpy: Building, simulating, and visualizing dynamic biological models in Python using mass action kinetics
Source: PLoS Comput Biol. 2021 Jan 28;17(1):e1008208. doi: 10.1371/journal.pcbi.1008208 (PMC7872247; doi:10.1371/journal.pcbi.1008208)
Supplement: S1 File — The latest version of the MASSpy software can be found at https://github.com/SBRG/MASSpy. (ZIP) [file pcbi.1008208.s003.zip › MASSpy-0.1.1/mass/__init__.py]

# -*- coding: utf-8 -*-
import warnings as _warnings
from os import name as _name
from os.path import abspath as _abspath
from os.path import dirname as _dirname

from mass import (io, enzyme_modules)
from mass.core import (
    MassConfiguration, MassMetabolite, MassModel, MassReaction,
    MassSolution, Unit, UnitDefinition)
from mass.simulation import Simulation
from mass.util import show_versions, strip_time, qcqa_model

__version__ = "0.1.1"

# set the warning format to be prettier and fit on one line
_MASS_PATH = _dirname(_abspath(__file__))
if _name == "posix":
    _WARNING_BASE = "%s:%s \x1b[1;31m%s\x1b[0m: %s\n"  # colors
else:
    _WARNING_BASE = "%s:%s %s: %s\n"


def _warn_format(message, category, filename, lineno, file=None, line=None):
    """Set the warning format to be prettier and fit on one line."""
    shortname = filename.replace(_MASS_PATH, "mass", 1)
    return _WARNING_BASE % (shortname, lineno, category.__name__, message)


_warnings.formatwarning = _warn_format

__all__ = ("_warn_format")
