# Supplementary material for: MASSpy: Building, simulating, and visualizing dynamic biological models in Python using mass action kinetics
Source: PLoS Comput Biol. 2021 Jan 28;17(1):e1008208. doi: 10.1371/journal.pcbi.1008208 (PMC7872247; doi:10.1371/journal.pcbi.1008208)
Supplement: S1 File — The latest version of the MASSpy software can be found at https://github.com/SBRG/MASSpy. (ZIP) [file pcbi.1008208.s003.zip › MASSpy-0.1.1/mass/core/__init__.py]

# -*- coding: utf-8 -*-
from mass.core.mass_configuration import MassConfiguration
from mass.core.mass_metabolite import MassMetabolite
from mass.core.mass_model import MassModel
from mass.core.mass_reaction import MassReaction
from mass.core.mass_solution import MassSolution
from mass.core.units import UnitDefinition, Unit, SBML_BASE_UNIT_KINDS_DICT

__all__ = ()
