# Supplementary material for: MASSpy: Building, simulating, and visualizing dynamic biological models in Python using mass action kinetics
Source: PLoS Comput Biol. 2021 Jan 28;17(1):e1008208. doi: 10.1371/journal.pcbi.1008208 (PMC7872247; doi:10.1371/journal.pcbi.1008208)
Supplement: S1 File — The latest version of the MASSpy software can be found at https://github.com/SBRG/MASSpy. (ZIP) [file pcbi.1008208.s003.zip › MASSpy-0.1.1/mass/core/mass_solution.py]

# -*- coding: utf-8 -*-
r"""MassSolution is a class for storing the simulation results.

After a :class:`~.Simulation` is used to simulate a :mod:`mass` model,
:class:`MassSolution`\ s are created to store the results computed over the
time interval specified when simulating. These results are divided into two
categories:

    * Concentration solutions (abbreviated as ConcSols)
    * Reaction Flux solutions (abbreviated as FluxSols)

:class:`MassSolution`\ s are therefore given an identifier of the
following format: ``{id_or_model}_{solution_type}Sols`` where ``id_or_model``
and ``solution_type`` correspond to the simulated model and resulting solution
category, respectively.

All solutions in a :class:`MassSolution` can be accessed via attribute
accessors. A :class:`MassSolution` also contains standard ``dict`` methods.

All functions from the :mod:`mass.visualization` submodule are designed
to work seamlessly with :class:`MassSolution`\ s, provided they are properly
created.
"""
from warnings import warn

import matplotlib.pyplot as plt

from numpy import array

import pandas as pd

from scipy.interpolate import interp1d

from six import iteritems, iterkeys, itervalues, string_types

from sympy import Symbol, lambdify, sympify

from mass.core.mass_configuration import MassConfiguration
from mass.core.mass_model import MassModel
from mass.util.dict_with_id import DictWithID
from mass.util.util import apply_decimal_precision, ensure_iterable
from mass.visualization import plot_tiled_phase_portraits, plot_time_profile

# Strings of valid solution types
_CONC_STR = "Conc"
_FLUX_STR = "Flux"

MASSCONFIGURATION = MassConfiguration()


class MassSolution(DictWithID):
    r"""Container to store the solutions for the simulation of a model.

    Parameters
    ----------
    id_or_model : str, MassModel
        A :class:`MassModel` or a string identifier to associate with the
        stored solutions. If a :class:`MassModel` is provided, then the model
        identifier will be used.
    solution_type : str
        The type of solution being stored.  Must be  ``'Conc'`` or ``'flux'``.
    data_dict : dict
        A dict containing the solutions to store. If ``None`` provided then
        the :class:`MassSolution` will be initialized with no solutions.
        Solutions can be added or changed later using various ``dict``
        methods (e.g. :meth:`~dict.update`).
    time : array-like
        An array-like object containing the time points used in obtaining the
        solutions.
    interpolate : bool
        If ``True`` then all solutions are converted and stored as
        :class:`scipy.interpolate.interp1d` objects.
        If ``False``, solutions are converted and stored as
        :class:`numpy.ndarray`\ s.

        Default value is ``False``.

    """

    def __init__(self, id_or_model, solution_type="", data_dict=None,
                 time=None, interpolate=False, initial_values=None):
        """Initialize MassSolution."""
        if isinstance(id_or_model, MassModel):
            id_or_model = "{0}_{1}Sols".format(str(id_or_model), solution_type)
        if not isinstance(id_or_model, string_types):
            raise TypeError(
                "'id_or_model' must be a MassModel instance or a string")

        super(MassSolution, self).__init__(id=id_or_model, data_dict=data_dict)
        self.solution_type = solution_type
        self._simulation = None
        self._time = time
        self._interpolate = interpolate
        if time is not None:
            self.interpolate = interpolate
        self._initial_values = {}
        self.initial_values = initial_values

    @property
    def simulation(self):
        """Return the associated :class:`~.Simulation`."""
        return getattr(self, "_simulation")

    @property
    def time(self):
        r"""Get or set the time points stored in the :class:`MassSolution`.

        Notes
        -----
        If the solutions stored in the :class:`MassSolution` are
        :class:`numpy.ndarray`\ s and the numerical arrays of the solutions
        will be recomputed to correspond to the new time points using
        :class:`scipy.interpolate.interp1d` interpolating functions

        Parameters
        ----------
        value : array-like
            An array-like object containing the time points used in calculating
            the solutions to be stored.

        """
        return getattr(self, "_time", None)

    @time.setter
    def time(self, value):
        """Set the time points that are stored in the :class:`MassSolution`."""
        value = ensure_iterable(value)
        if self.interpolate:
            setattr(self, "_time", value)
        else:
            self.interpolate = True
            setattr(self, "_time", value)
            self.interpolate = False

    @property
    def t(self):
        r"""Shorthand method to get or set the stored time points.

        Notes
        -----
        If the solutions stored in the :class:`MassSolution` are
        :class:`numpy.ndarray`\ s and the numerical arrays of the solutions
        will be recomputed to correspond to the new time points using
        :class:`~scipy.interpolate.interp1d` interpolating functions

        Parameters
        ----------
        value : array-like
            An array-like object containing the time points used in calculating
            the solutions to be stored.

        """
        return self.time

    @t.setter
    def t(self, value):
        """Shorthand method to set the stored time points."""
        self.time = value

    @property
    def interpolate(self):
        """Get or set whether solutions are stored as interpolating functions.

        Parameters
        ----------
        value : bool
            If ``True``, solutions are stored in the :class:`MassSolution` as
            :class:`~scipy.interpolate.interp1d` objects. Otherwise solutions
            are stored as arrays.

        """
        return getattr(self, "_interpolate", None)

    @interpolate.setter
    def interpolate(self, value):
        """Set whether solutions are stored as interpolating functions."""
        if not isinstance(value, bool):
            raise ValueError("value must be a bool")
        if self.time is None:
            warn("No time points associated with MassSolution. Cannot convert "
                 "between numerical arrays and interpolating functions.")
            return

        for key, sol in iteritems(self):
            if value and not isinstance(sol, interp1d):
                self[key] = interp1d(self.time, sol, kind='cubic',
                                     fill_value='extrapolate')
            if not value and isinstance(sol, interp1d):
                self[key] = sol(self.time)

        setattr(self, "_interpolate", value)

    @property
    def initial_values(self):
        """Get or set a ``dict`` of the initial values for solution variables.

        Notes
        -----
        Primarily for storing the intial values used in a simulation and for
        calculating deviations from the initial state.

        Parameters
        ----------
        initial_values : dict
            A ``dict`` containining the variables stored in the
            :class:`MassSolution` and their initial values.

        """
        return getattr(self, "_initial_values")

    @initial_values.setter
    def initial_values(self, initial_values):
        """Set the initial values for solution variables."""
        new_values = {}
        if initial_values is not None:
            for key, value in iteritems(initial_values):
                if key not in self:
                    continue
                new_values[key] = apply_decimal_precision(
                    value, MASSCONFIGURATION.decimal_precision)
        setattr(self, "_initial_values", new_values)

    def view_time_profile(self, deviation=False, plot_function="loglog"):
        """Generate a quick view of the time profile for the solution.

        See :mod:`~mass.visualization` documentation for more information.

        Parameters
        ----------
        deviation : bool
            Whether to plot time profiles as a deviation from their
            initial value.
        plot_function : str
            The plotting function to use. Accepted values are the following:

              * ``"plot"`` for a linear x-axis and a linear y-axis
                via :meth:`Axes.plot() <matplotlib.axes.Axes.plot>`
              * ``"loglog"`` for a logarithmic x-axis and a logarithmic y-axis
                via :meth:`Axes.loglog() <matplotlib.axes.Axes.loglog>`
              * ``"semilogx``" for a logarithmic x-axis and a linear y-axis
                via :meth:`Axes.semilogx() <matplotlib.axes.Axes.semilogx>`
              * ``"semilogy"`` for a linear x-axis and a logarithmic y-axis
                via :meth:`Axes.semilogy() <matplotlib.axes.Axes.semilogy>`

        Notes
        -----
        Will clear and use the current axis (accessible via
        :func:`matplotlib.pyplot.gca`).

        """
        # Get solution type for title
        solution_type = ""
        if self.solution_type == _CONC_STR:
            solution_type += " Concentrations"

        if self.solution_type == _FLUX_STR:
            solution_type += " Fluxes"

        # Set plot options
        options = {
            "plot_function": plot_function,
            "grid": ("major", "x"),
            "title": "Time Profile for {0}{1}".format(self.id, solution_type),
            "xlabel": "Time",
            "ylabel": solution_type,
            "deviation": deviation,
        }
        # Get current axis and clear it
        ax = plt.gca()
        ax.cla()
        # Plot time profile
        ax = plot_time_profile(self, ax=ax, legend="right outside", **options)
        # Set figure size
        ax.get_figure().set_size_inches((6, 4))

    def view_tiled_phase_portraits(self):
        """Generate a preview of the phase portraits for the solution.

        See :mod:`~mass.visualization` documentation for more information.

        Notes
        -----
        Will clear and use the current axis (accessible via
        :func:`matplotlib.pyplot.gca`).

        """
        # Get current axis
        ax = plt.gca()
        ax.cla()
        # Set options
        options = {
            "title": (
                "Tiled Phase portraits for " + self.id, {"size": "large"}),
            "annotate_time_points": "endpoints",
            "annotate_time_points_color": ["r", "b"],
            "annotate_time_points_marker": ["o", "D"],
            "tile_xlabel_fontdict": {"size": "large"},
            "tile_ylabel_fontdict": {"size": "large"},
            "annotate_time_points_legend_loc": "right outside"}
        # Plot with kwargs
        ax = plot_tiled_phase_portraits(self, ax=ax, **options)
        # Set figure size
        ax.get_figure().set_size_inches((7, 7))

    def to_frame(self):
        """Return the stored solutions as a :class:`pandas.DataFrame`."""
        # Ensure solutions are data points
        sols = dict((k, v(self.time)) if self.interpolate
                    else (k, v) for k, v in iteritems(self))
        # Make dataframe and set time as index
        try:
            df = pd.DataFrame.from_dict(sols)
        except ValueError:
            df = pd.DataFrame(itervalues(sols), index=iterkeys(sols))
            df.index.name = "ID"
        else:
            df.index = pd.Series(self.time, name="Time")

        return df

    def make_aggregate_solution(self, aggregate_id, equation, variables=None,
                                parameters=None, update=True):
        """Make a new aggregate variable and its solution from an equation.

        Parameters
        ----------
        aggregate_id : str
            An identifier for the solution to be made.
        equation : str
            A string representing the equation of the new solution.
        variables : iterable or None
            Either an iterable of object identifiers or the objects themselves
            representing keys in the :class:`MassSolution` that are used as
            variables in equation. If ``None``, then all keys of the solution
            object are checked as variables, potentially resulting in lower
            performance time.
        parameters : dict or None
            A ``dict`` of additional parameters to use, where key:value pairs
            are the parameter identifiers and their numerical values.
            If ``None`` then it is assumed that there are no additional
            parameters in the equation.
        update : bool
            Whether to add the new solution into the :class:`MassSolution`.
            via the :meth:`~dict.update` method. Default is ``True``.

        Returns
        -------
        solution : dict
            A ``dict`` containing where the key is the ``aggregate_id`` and the
            value is the newly created solution as the same type as the
            variable solutions

        Raises
        ------
        SympifyError
            Raised if the ``equation_str`` could not be interpreted.

        """
        if variables is None:
            variables = list(iterkeys(self))
        else:
            variables = sorted([getattr(var, "_id", var) for var in variables])
            invalid = [var for var in variables if var not in self]
            if invalid:
                raise ValueError(
                    "'{0!r}' not found in MassSolution".format(invalid))
        local_syms = list(variables)
        if parameters is None:
            parameters = {}
        else:
            local_syms += list(parameters)

        equation = sympify(equation, locals={k: Symbol(k) for k in local_syms})
        equation = lambdify(args=variables, expr=equation.subs(parameters))

        if self.time is not None:
            values = array([
                self[k](self.time) if self.interpolate
                else self[k] for k in variables])
        else:
            values = array([self[k] for k in variables])

        solution = equation(*values)
        # # Return solution as type in the MassSolution
        if self.interpolate and self.time is not None:
            solution = interp1d(self.time, solution, kind='cubic',
                                fill_value='extrapolate')
        elif solution.size == 1:
            solution = solution.item()

        solution = {aggregate_id: solution}

        # Update MassSolution if d
        if update:
            self.update(solution)
            try:
                self.initial_values[aggregate_id] = equation(*array([
                    self.initial_values[k] for k in variables]))
            except KeyError:
                # Not all initial values have been set
                pass

        return solution

    def __getattribute__(self, name):
        """Override of default :func:`getattr` to enable attribute accessors.

        Warnings
        --------
        This method is intended for internal use only.

        """
        if name in self:
            return self[name]
        else:
            return super(MassSolution, self).__getattribute__(name)

    def __dir__(self):
        """Override of default :func:`dir` to include solution accessors.

        Warnings
        --------
        This method is intended for internal use only.

        """
        return list(iterkeys(self)) + super(MassSolution, self).__dir__()


__all__ = ("MassSolution",)
