# Supplementary material for: MASSpy: Building, simulating, and visualizing dynamic biological models in Python using mass action kinetics
Source: PLoS Comput Biol. 2021 Jan 28;17(1):e1008208. doi: 10.1371/journal.pcbi.1008208 (PMC7872247; doi:10.1371/journal.pcbi.1008208)
Supplement: S1 File — The latest version of the MASSpy software can be found at https://github.com/SBRG/MASSpy. (ZIP) [file pcbi.1008208.s003.zip › MASSpy-0.1.1/mass/enzyme_modules/__init__.py]

# -*- coding: utf-8 -*-
from mass.enzyme_modules.enzyme_module import EnzymeModule
from mass.enzyme_modules.enzyme_module_dict import (
    EnzymeModuleDict, _ORDERED_ENZYMEMODULE_DICT_DEFAULTS)
from mass.enzyme_modules.enzyme_module_form import EnzymeModuleForm
from mass.enzyme_modules.enzyme_module_reaction import EnzymeModuleReaction


__all__ = ()
