# Supplementary material for: MASSpy: Building, simulating, and visualizing dynamic biological models in Python using mass action kinetics
Source: PLoS Comput Biol. 2021 Jan 28;17(1):e1008208. doi: 10.1371/journal.pcbi.1008208 (PMC7872247; doi:10.1371/journal.pcbi.1008208)
Supplement: S1 File — The latest version of the MASSpy software can be found at https://github.com/SBRG/MASSpy. (ZIP) [file pcbi.1008208.s003.zip › MASSpy-0.1.1/mass/exceptions.py]

# -*- coding: utf-8 -*-
"""This module contains Exceptions specific to :mod:`mass` module."""


class MassSBMLError(Exception):
    """SBML error class."""


class MassSimulationError(Exception):
    """Simulation error class."""


class MassEnsembleError(Exception):
    """Simulation error class."""


__all__ = ("MassSBMLError", "MassSimulationError", "MassEnsembleError",)
