# Supplementary material for: MASSpy: Building, simulating, and visualizing dynamic biological models in Python using mass action kinetics
Source: PLoS Comput Biol. 2021 Jan 28;17(1):e1008208. doi: 10.1371/journal.pcbi.1008208 (PMC7872247; doi:10.1371/journal.pcbi.1008208)
Supplement: S1 File — The latest version of the MASSpy software can be found at https://github.com/SBRG/MASSpy. (ZIP) [file pcbi.1008208.s003.zip › MASSpy-0.1.1/mass/io/__init__.py]

# -*- coding: utf-8 -*-
from mass.io.json import (
    load_json_model, save_json_model)

from mass.io.sbml import (
    read_sbml_model, write_sbml_model, validate_sbml_model)

__all__ = ()
