# Supplementary material for: MASSpy: Building, simulating, and visualizing dynamic biological models in Python using mass action kinetics
Source: PLoS Comput Biol. 2021 Jan 28;17(1):e1008208. doi: 10.1371/journal.pcbi.1008208 (PMC7872247; doi:10.1371/journal.pcbi.1008208)
Supplement: S1 File — The latest version of the MASSpy software can be found at https://github.com/SBRG/MASSpy. (ZIP) [file pcbi.1008208.s003.zip › MASSpy-0.1.1/mass/test/data/maps/RBC.glycolysis.map.json]

[{"map_name":"new_map","map_id":"wrfAaMuRB3EX","map_description":"\nLast Modified Mon Nov 11 2019 19:50:58 GMT-0800 (Pacific Standard Time)","homepage":"https://escher.github.io","schema":"https://escher.github.io/escher/jsonschema/1-0-0#"},{"reactions":{"1":{"name":"Hexokinase (D-glucose:ATP)","bigg_id":"HEX1","reversibility":false,"label_x":-579.9384918212891,"label_y":-438.302978515625,"gene_reaction_rule":"","genes":[],"metabolites":[{"bigg_id":"g6p_c","coefficient":1},{"bigg_id":"glc__D_c","coefficient":-1},{"bigg_id":"atp_c","coefficient":-1},{"bigg_id":"adp_c","coefficient":1},{"bigg_id":"h_c","coefficient":1}],"segments":{"4":{"from_node_id":"5","to_node_id":"6","b1":null,"b2":null},"5":{"from_node_id":"7","to_node_id":"6","b1":null,"b2":null},"6":{"from_node_id":"7","to_node_id":"8","b1":{"x":-592.6328887939453,"y":-380.9815368652344},"b2":{"x":-593.4963531494141,"y":-370.884521484375}},"7":{"from_node_id":"5","to_node_id":"4","b1":{"x":-592.6328887939453,"y":-484.9815368652344},"b2":{"x":-592.6328887939453,"y":-530.4815368652344}},"8":{"from_node_id":"5","to_node_id":"9","b1":{"x":-592.6328887939453,"y":-488.9815368652344},"b2":{"x":-571.6328887939453,"y":-507.9815368652344}},"9":{"from_node_id":"7","to_node_id":"10","b1":{"x":-592.6328887939453,"y":-376.9815368652344},"b2":{"x":-627.143428868347,"y":-368.0632103091837}},"10":{"from_node_id":"7","to_node_id":"11","b1":{"x":-592.6328887939453,"y":-376.9815368652344},"b2":{"x":-639.0393829345703,"y":-356.32354736328125}}}},"2":{"name":"Glucose-6-phosphate isomerase","bigg_id":"PGI","reversibility":true,"label_x":-562.6328887939453,"label_y":-122.98153686523438,"gene_reaction_rule":"","genes":[],"metabolites":[{"bigg_id":"f6p_c","coefficient":1},{"bigg_id":"g6p_c","coefficient":-1}],"segments":{"11":{"from_node_id":"12","to_node_id":"13","b1":null,"b2":null},"12":{"from_node_id":"14","to_node_id":"13","b1":null,"b2":null},"13":{"from_node_id":"14","to_node_id":"15","b1":{"x":-592.6328887939453,"y":-80.98153686523438},"b2":{"x":-593.4963531494141,"y":-77.79242324829102}},"14":{"from_node_id":"12","to_node_id":"8","b1":{"x":-592.6328887939453,"y":-184.98153686523438},"b2":{"x":-592.6328887939453,"y":-230.48153686523438}}}},"3":{"name":"Phosphofructokinase","bigg_id":"PFK","reversibility":false,"label_x":-578.0396575927734,"label_y":171.56825256347656,"gene_reaction_rule":"","genes":[],"metabolites":[{"bigg_id":"f6p_c","coefficient":-1},{"bigg_id":"h_c","coefficient":1},{"bigg_id":"atp_c","coefficient":-1},{"bigg_id":"adp_c","coefficient":1},{"bigg_id":"fdp_c","coefficient":1}],"segments":{"15":{"from_node_id":"16","to_node_id":"17","b1":null,"b2":null},"16":{"from_node_id":"18","to_node_id":"17","b1":null,"b2":null},"17":{"from_node_id":"16","to_node_id":"15","b1":{"x":-592.6328887939453,"y":115.01846313476562},"b2":{"x":-592.6328887939453,"y":69.51846313476562}},"18":{"from_node_id":"18","to_node_id":"19","b1":{"x":-592.6328887939453,"y":219.01846313476562},"b2":{"x":-617.2116107738407,"y":254.53192177603717}},"19":{"from_node_id":"16","to_node_id":"20","b1":{"x":-591.7567901611328,"y":125.91209411621094},"b2":{"x":-590.4419135383484,"y":70.95568780852267}},"20":{"from_node_id":"18","to_node_id":"21","b1":{"x":-592.6328887939453,"y":223.01846313476562},"b2":{"x":-591.2017974853516,"y":229.9192657470703}},"21":{"from_node_id":"18","to_node_id":"22","b1":{"x":-592.6328887939453,"y":223.01846313476562},"b2":{"x":-591.7145940038681,"y":219.93497815893193}}}},"16":{"name":"Fructose-bisphosphate aldolase","bigg_id":"FBA","reversibility":true,"label_x":-756.0460662841797,"label_y":453.3580017089844,"gene_reaction_rule":"","genes":[],"metabolites":[{"bigg_id":"dhap_c","coefficient":1},{"bigg_id":"fdp_c","coefficient":-1},{"bigg_id":"g3p_c","coefficient":1}],"segments":{"86":{"from_node_id":"87","to_node_id":"88","b1":null,"b2":null},"87":{"from_node_id":"89","to_node_id":"88","b1":null,"b2":null},"88":{"from_node_id":"89","to_node_id":"90","b1":{"x":-591.3408660888672,"y":473.76824951171875},"b2":{"x":-686.9658296453804,"y":449.9656621548729}},"89":{"from_node_id":"87","to_node_id":"22","b1":{"x":-591.3408660888672,"y":398.38214111328125},"b2":{"x":-591.3408660888672,"y":396.8621520996094}},"90":{"from_node_id":"89","to_node_id":"91","b1":{"x":-591.3408660888672,"y":477.76824951171875},"b2":{"x":-592.8498736673848,"y":471.98243471555384}}}},"18":{"name":"Triose-phosphate isomerase","bigg_id":"TPI","reversibility":true,"label_x":-742.7664642333984,"label_y":593.3429870605469,"gene_reaction_rule":"","genes":[],"metabolites":[{"bigg_id":"dhap_c","coefficient":-1},{"bigg_id":"g3p_c","coefficient":1}],"segments":{"95":{"from_node_id":"96","to_node_id":"97","b1":null,"b2":null},"96":{"from_node_id":"98","to_node_id":"97","b1":null,"b2":null},"97":{"from_node_id":"96","to_node_id":"90","b1":{"x":-707.5765228271484,"y":550.4855651855469},"b2":{"x":-713.8107147216797,"y":550.4855651855469}},"98":{"from_node_id":"98","to_node_id":"91","b1":{"x":-659.7031707763672,"y":550.4855651855469},"b2":{"x":-664.0242767333984,"y":550.4881896972656}}}},"22":{"name":"Glyceraldehyde-3-phosphate dehydrogenase","bigg_id":"GAPD","reversibility":true,"label_x":-577.1877899169922,"label_y":709.0596008300781,"gene_reaction_rule":"","genes":[],"metabolites":[{"bigg_id":"pi_c","coefficient":-1},{"bigg_id":"nad_c","coefficient":-1},{"bigg_id":"nadh_c","coefficient":1},{"bigg_id":"h_c","coefficient":1},{"bigg_id":"_13dpg_c","coefficient":1},{"bigg_id":"g3p_c","coefficient":-1}],"segments":{"114":{"from_node_id":"115","to_node_id":"116","b1":null,"b2":null},"115":{"from_node_id":"117","to_node_id":"116","b1":null,"b2":null},"116":{"from_node_id":"115","to_node_id":"118","b1":{"x":-593.9010467529297,"y":644.3882751464844},"b2":{"x":-588.4438323974609,"y":650.4294128417969}},"117":{"from_node_id":"115","to_node_id":"119","b1":{"x":-593.9010467529297,"y":644.3882751464844},"b2":{"x":-625.892815890878,"y":634.5983532316774}},"118":{"from_node_id":"117","to_node_id":"120","b1":{"x":-593.9010467529297,"y":724.2232971191406},"b2":{"x":-588.087935381714,"y":737.2980980344554}},"119":{"from_node_id":"117","to_node_id":"121","b1":{"x":-593.3262786865234,"y":726.4988708496094},"b2":{"x":-594.1347722050857,"y":747.919619271034}},"120":{"from_node_id":"117","to_node_id":"122","b1":{"x":-594.4758148193359,"y":722.4753112792969},"b2":{"x":-593.5042754266515,"y":764.2621460853378}},"121":{"from_node_id":"115","to_node_id":"91","b1":{"x":-593.9010467529297,"y":648.3882751464844},"b2":{"x":-593.9010467529297,"y":631.6881408691406}}}},"23":{"name":"Phosphoglycerate kinase","bigg_id":"PGK","reversibility":true,"label_x":-572.0127410888672,"label_y":1014.2345886230469,"gene_reaction_rule":"","genes":[],"metabolites":[{"bigg_id":"_3pg_c","coefficient":-1},{"bigg_id":"_13dpg_c","coefficient":1},{"bigg_id":"atp_c","coefficient":-1},{"bigg_id":"adp_c","coefficient":1}],"segments":{"122":{"from_node_id":"123","to_node_id":"124","b1":null,"b2":null},"123":{"from_node_id":"125","to_node_id":"124","b1":null,"b2":null},"124":{"from_node_id":"123","to_node_id":"126","b1":{"x":-594.0406951904297,"y":1053.5772399902344},"b2":{"x":-594.0406951904297,"y":1073.1725769042969}},"125":{"from_node_id":"125","to_node_id":"122","b1":{"x":-594.0406951904297,"y":949.5772399902344},"b2":{"x":-594.0406951904297,"y":928.2549133300781}},"126":{"from_node_id":"123","to_node_id":"127","b1":{"x":-594.0406951904297,"y":1057.5772399902344},"b2":{"x":-590.5991668701172,"y":1067.6434020996094}},"127":{"from_node_id":"125","to_node_id":"128","b1":{"x":-594.0406951904297,"y":945.5772399902344},"b2":{"x":-592.0373992919922,"y":947.3009338378906}}}},"24":{"name":"Diphosphoglyceromutase","bigg_id":"DPGM","reversibility":true,"label_x":-838.3622808274783,"label_y":893.5180565970758,"gene_reaction_rule":"","genes":[],"metabolites":[{"bigg_id":"_13dpg_c","coefficient":-1},{"bigg_id":"h_c","coefficient":1},{"bigg_id":"_23dpg_c","coefficient":1}],"segments":{"128":{"from_node_id":"129","to_node_id":"130","b1":null,"b2":null},"129":{"from_node_id":"131","to_node_id":"130","b1":null,"b2":null},"130":{"from_node_id":"129","to_node_id":"122","b1":{"x":-675.1379625201764,"y":906.5975383504541},"b2":{"x":-656.4823639329279,"y":894.8681957245038}},"131":{"from_node_id":"131","to_node_id":"132","b1":{"x":-761.20036866603,"y":964.9864264061974},"b2":{"x":-776.4276739306756,"y":972.2296900580322}},"132":{"from_node_id":"131","to_node_id":"133","b1":{"x":-764.5104612101013,"y":967.2321528698799},"b2":{"x":-775.0549841500379,"y":974.4552249724404}}}},"25":{"name":"Diphosphoglycerate phosphatase","bigg_id":"DPGase","reversibility":false,"label_x":-805.9947123069664,"label_y":1038.6751661294438,"gene_reaction_rule":"","genes":[],"metabolites":[{"bigg_id":"_3pg_c","coefficient":1},{"bigg_id":"h2o_c","coefficient":-1},{"bigg_id":"pi_c","coefficient":1},{"bigg_id":"_23dpg_c","coefficient":-1}],"segments":{"133":{"from_node_id":"134","to_node_id":"135","b1":null,"b2":null},"134":{"from_node_id":"136","to_node_id":"135","b1":null,"b2":null},"135":{"from_node_id":"136","to_node_id":"126","b1":{"x":-686.4663174480272,"y":1102.7566164237992},"b2":{"x":-662.1765412213576,"y":1116.1241958561648}},"136":{"from_node_id":"134","to_node_id":"138","b1":{"x":-763.915174573925,"y":1063.6521289134073},"b2":{"x":-793.6762167170132,"y":1058.108739049907}},"137":{"from_node_id":"136","to_node_id":"139","b1":{"x":-688.0751655673516,"y":1101.1028664314179},"b2":{"x":-679.0551800844155,"y":1108.586058559306}},"138":{"from_node_id":"134","to_node_id":"133","b1":{"x":-760.3431144901244,"y":1065.452236342901},"b2":{"x":-799.1458301699188,"y":1044.9760143324104}}}},"26":{"name":"Phosphoglycerate mutase","bigg_id":"PGM","reversibility":true,"label_x":-573.3414764404297,"label_y":1250.4580993652344,"gene_reaction_rule":"","genes":[],"metabolites":[{"bigg_id":"_3pg_c","coefficient":1},{"bigg_id":"_2pg_c","coefficient":-1}],"segments":{"139":{"from_node_id":"140","to_node_id":"141","b1":null,"b2":null},"140":{"from_node_id":"142","to_node_id":"141","b1":null,"b2":null},"141":{"from_node_id":"142","to_node_id":"126","b1":{"x":-594.0406951904297,"y":1223.8610534667969},"b2":{"x":-594.0406951904297,"y":1220.4834899902344}},"142":{"from_node_id":"140","to_node_id":"143","b1":{"x":-595.7676239013672,"y":1251.0107116699219},"b2":{"x":-594.0406951904297,"y":1249.9371032714844}}}},"27":{"name":"Enolase","bigg_id":"ENO","reversibility":true,"label_x":-580.8210906982422,"label_y":1417.6117858886719,"gene_reaction_rule":"","genes":[],"metabolites":[{"bigg_id":"pep_c","coefficient":1},{"bigg_id":"h2o_c","coefficient":1},{"bigg_id":"_2pg_c","coefficient":-1}],"segments":{"143":{"from_node_id":"144","to_node_id":"145","b1":null,"b2":null},"144":{"from_node_id":"146","to_node_id":"145","b1":null,"b2":null},"145":{"from_node_id":"146","to_node_id":"147","b1":{"x":-594.0406951904297,"y":1452.9471130371094},"b2":{"x":-594.0406951904297,"y":1470.8125915527344}},"146":{"from_node_id":"146","to_node_id":"148","b1":{"x":-595.7676849365234,"y":1426.7250671386719},"b2":{"x":-611.757914060501,"y":1448.693354084217}},"147":{"from_node_id":"144","to_node_id":"143","b1":{"x":-594.0406951904297,"y":1395.5755310058594},"b2":{"x":-594.0406951904297,"y":1386.8860778808594}}}},"90":{"name":"pyruvate kinase","bigg_id":"PYK","reversibility":false,"label_x":-429.89353942871094,"label_y":1570.1238708496094,"gene_reaction_rule":"Pkm2.1 | Pklr.2 | Pklr.1 | Pkm2.3 | Pkm2.2","genes":[{"name":"Pkm2.1","bigg_id":"Pkm2.1"},{"name":"|","bigg_id":"|"},{"name":"Pklr.2","bigg_id":"Pklr.2"},{"name":"Pklr.1","bigg_id":"Pklr.1"},{"name":"Pkm2.3","bigg_id":"Pkm2.3"},{"name":"Pkm2.2","bigg_id":"Pkm2.2"}],"metabolites":[{"bigg_id":"pep_c","coefficient":-1},{"bigg_id":"pyr_c","coefficient":1},{"bigg_id":"atp_c","coefficient":1},{"bigg_id":"adp_c","coefficient":-1},{"bigg_id":"h_c","coefficient":-1}],"segments":{"538":{"from_node_id":"542","to_node_id":"543","b1":null,"b2":null},"539":{"from_node_id":"544","to_node_id":"543","b1":null,"b2":null},"540":{"from_node_id":"542","to_node_id":"147","b1":{"x":-466.1639862060547,"y":1533.6744079589844},"b2":{"x":-541.5406951904297,"y":1533.6744079589844}},"541":{"from_node_id":"544","to_node_id":"545","b1":{"x":-319.10630798339844,"y":1533.6744079589844},"b2":{"x":-296.9204559326172,"y":1533.6744079589844}},"542":{"from_node_id":"544","to_node_id":"546","b1":{"x":-365.11354064941406,"y":1533.0995788574219},"b2":{"x":-311.1107635498047,"y":1519.2945251464844}},"543":{"from_node_id":"542","to_node_id":"547","b1":{"x":-470.1639862060547,"y":1533.6744079589844},"b2":{"x":-475.91697692871094,"y":1512.9057312011719}},"544":{"from_node_id":"542","to_node_id":"548","b1":{"x":-470.1639862060547,"y":1533.6744079589844},"b2":{"x":-506.9215829886273,"y":1546.6013088101845}}}},"91":{"name":"L-lactate dehydrogenase","bigg_id":"LDH_L","reversibility":true,"label_x":-76.84788513183594,"label_y":1564.3338317871094,"gene_reaction_rule":"","genes":[],"metabolites":[{"bigg_id":"nadh_c","coefficient":1},{"bigg_id":"pyr_c","coefficient":1},{"bigg_id":"lac__L_c","coefficient":-1},{"bigg_id":"nad_c","coefficient":-1},{"bigg_id":"h_c","coefficient":1}],"segments":{"545":{"from_node_id":"549","to_node_id":"550","b1":null,"b2":null},"546":{"from_node_id":"551","to_node_id":"550","b1":null,"b2":null},"547":{"from_node_id":"551","to_node_id":"552","b1":{"x":-95.15007019042969,"y":1532.2781677246094},"b2":{"x":-147.21023846952517,"y":1508.801780855552}},"548":{"from_node_id":"551","to_node_id":"545","b1":{"x":-81.48405456542969,"y":1532.2781677246094},"b2":{"x":-148.74609375,"y":1533.6744079589844}},"549":{"from_node_id":"549","to_node_id":"553","b1":{"x":10.213760375976562,"y":1532.2781677246094},"b2":{"x":50.09596326616072,"y":1532.2781677246094}},"550":{"from_node_id":"549","to_node_id":"554","b1":{"x":14.213760375976562,"y":1532.2781677246094},"b2":{"x":33.851588551283726,"y":1514.106157244563}},"551":{"from_node_id":"551","to_node_id":"555","b1":{"x":-74.06059265136719,"y":1530.5207214355469},"b2":{"x":-101.60927700440664,"y":1527.7306150722197}}}},"214":{"name":"Demand NADH","bigg_id":"DM_nadh","reversibility":false,"label_x":-1006.8852866339926,"label_y":1645.6892140745817,"gene_reaction_rule":"","genes":[],"metabolites":[{"bigg_id":"nadh_c","coefficient":-1},{"bigg_id":"nad_c","coefficient":1},{"bigg_id":"h_c","coefficient":1}],"segments":{"1272":{"from_node_id":"1296","to_node_id":"1297","b1":null,"b2":null},"1273":{"from_node_id":"1298","to_node_id":"1297","b1":null,"b2":null},"1274":{"from_node_id":"1296","to_node_id":"159","b1":{"x":-762.9443089108204,"y":1652.2891735385965},"b2":{"x":-763.7580536227711,"y":1697.7818962483202}},"1275":{"from_node_id":"1298","to_node_id":"1299","b1":{"x":-761.08432099779,"y":1548.305807344943},"b2":{"x":-760.8033521647453,"y":1487.8415270180312}},"1276":{"from_node_id":"1298","to_node_id":"1300","b1":{"x":-761.0127830011363,"y":1544.3064471067248},"b2":{"x":-801.9010295557248,"y":1527.3874067497209}}}},"216":{"name":"D-Glucose sink","bigg_id":"SK_glc__D_c","reversibility":false,"label_x":-577.6328887939453,"label_y":-747.9815368652344,"gene_reaction_rule":"","genes":[],"metabolites":[{"bigg_id":"glc__D_c","coefficient":1}],"segments":{"1280":{"from_node_id":"1304","to_node_id":"1305","b1":null,"b2":null},"1281":{"from_node_id":"1306","to_node_id":"1305","b1":null,"b2":null},"1282":{"from_node_id":"1306","to_node_id":"4","b1":{"x":-592.6328887939453,"y":-695.9815368652344},"b2":{"x":-592.6328887939453,"y":-641.7315368652344}}}},"217":{"name":"L-Lactate sink","bigg_id":"SK_lac__L_c","reversibility":false,"label_x":285.785140991211,"label_y":1492.2131042480469,"gene_reaction_rule":"","genes":[],"metabolites":[{"bigg_id":"lac__L_c","coefficient":-1}],"segments":{"1283":{"from_node_id":"1307","to_node_id":"1308","b1":null,"b2":null},"1284":{"from_node_id":"1309","to_node_id":"1308","b1":null,"b2":null},"1285":{"from_node_id":"1307","to_node_id":"553","b1":{"x":215.60013689313624,"y":1532.2781677246094},"b2":{"x":174.29827668931745,"y":1532.2781677246094}}}},"218":{"name":"Pyruvate sink","bigg_id":"SK_pyr_c","reversibility":false,"label_x":-206.10630798339844,"label_y":1718.6744079589844,"gene_reaction_rule":"","genes":[],"metabolites":[{"bigg_id":"pyr_c","coefficient":-1}],"segments":{"1286":{"from_node_id":"1310","to_node_id":"1311","b1":null,"b2":null},"1287":{"from_node_id":"1312","to_node_id":"1311","b1":null,"b2":null},"1288":{"from_node_id":"1310","to_node_id":"545","b1":{"x":-221.10630798339844,"y":1646.6744079589844},"b2":{"x":-221.10630798339844,"y":1592.4244079589844}}}},"221":{"name":"Phosphate sink","bigg_id":"SK_pi_c","reversibility":false,"label_x":279.2159957885743,"label_y":791.9616241455078,"gene_reaction_rule":"","genes":[],"metabolites":[{"bigg_id":"pi_c","coefficient":-1}],"segments":{"1297":{"from_node_id":"1323","to_node_id":"1324","b1":null,"b2":null},"1298":{"from_node_id":"1325","to_node_id":"1324","b1":null,"b2":null},"1299":{"from_node_id":"1323","to_node_id":"1322","b1":{"x":179.7109233311245,"y":831.9616241455078},"b2":{"x":138.40906312730573,"y":831.9616241455078}}}},"222":{"name":"Oxygen sink","bigg_id":"SK_o2_c","reversibility":false,"label_x":279.2159957885743,"label_y":691.542724609375,"gene_reaction_rule":"","genes":[],"metabolites":[{"bigg_id":"o2_c","coefficient":-1}],"segments":{"1300":{"from_node_id":"1327","to_node_id":"1328","b1":null,"b2":null},"1301":{"from_node_id":"1329","to_node_id":"1328","b1":null,"b2":null},"1302":{"from_node_id":"1327","to_node_id":"1326","b1":{"x":179.7109233311245,"y":731.542724609375},"b2":{"x":138.40906312730573,"y":731.542724609375}}}},"223":{"name":"H+ sink","bigg_id":"SK_h_c","reversibility":false,"label_x":279.2159957885743,"label_y":596.5441284179688,"gene_reaction_rule":"","genes":[],"metabolites":[{"bigg_id":"h_c","coefficient":-1}],"segments":{"1303":{"from_node_id":"1331","to_node_id":"1332","b1":null,"b2":null},"1304":{"from_node_id":"1333","to_node_id":"1332","b1":null,"b2":null},"1305":{"from_node_id":"1331","to_node_id":"1330","b1":{"x":179.7109233311245,"y":636.5441284179688},"b2":{"x":138.40906312730573,"y":636.5441284179688}}}},"224":{"name":"H2O sink","bigg_id":"SK_h2o_c","reversibility":false,"label_x":279.2159957885743,"label_y":484.7139892578125,"gene_reaction_rule":"","genes":[],"metabolites":[{"bigg_id":"h2o_c","coefficient":-1}],"segments":{"1306":{"from_node_id":"1335","to_node_id":"1336","b1":null,"b2":null},"1307":{"from_node_id":"1337","to_node_id":"1336","b1":null,"b2":null},"1308":{"from_node_id":"1335","to_node_id":"1334","b1":{"x":179.7109233311245,"y":524.7139892578125},"b2":{"x":138.40906312730573,"y":524.7139892578125}}}},"234":{"name":"Oxygen Loading (4)","bigg_id":"HBO4","reversibility":false,"label_x":-1198.4166259765625,"label_y":33.55326843261719,"gene_reaction_rule":"","genes":[],"metabolites":[{"bigg_id":"hb_3o2_c","coefficient":-1},{"bigg_id":"hb_4o2_c","coefficient":1},{"bigg_id":"o2_c","coefficient":-1}],"segments":{"1354":{"from_node_id":"1385","to_node_id":"1386","b1":null,"b2":null},"1355":{"from_node_id":"1387","to_node_id":"1386","b1":null,"b2":null},"1356":{"from_node_id":"1385","to_node_id":"1388","b1":{"x":-1213.4166259765625,"y":85.55326843261719},"b2":{"x":-1213.4166259765625,"y":139.8032684326172}},"1357":{"from_node_id":"1387","to_node_id":"1378","b1":{"x":-1213.4166259765625,"y":-38.44673156738281},"b2":{"x":-1213.4166259765625,"y":-38.03004455566406}},"1358":{"from_node_id":"1385","to_node_id":"1389","b1":{"x":-1213.4166259765625,"y":89.55326843261719},"b2":{"x":-1231.4166259765625,"y":94.80326843261719}}}},"235":{"name":"Oxygen Loading (3)","bigg_id":"HBO3","reversibility":false,"label_x":-1198.4166259765625,"label_y":328.8865966796875,"gene_reaction_rule":"","genes":[],"metabolites":[{"bigg_id":"hb_2o2_c","coefficient":-1},{"bigg_id":"hb_3o2_c","coefficient":1},{"bigg_id":"o2_c","coefficient":-1}],"segments":{"1359":{"from_node_id":"1390","to_node_id":"1391","b1":null,"b2":null},"1360":{"from_node_id":"1392","to_node_id":"1391","b1":null,"b2":null},"1361":{"from_node_id":"1390","to_node_id":"1393","b1":{"x":-1213.4166259765625,"y":380.8865966796875},"b2":{"x":-1213.4166259765625,"y":435.1365966796875}},"1362":{"from_node_id":"1392","to_node_id":"1388","b1":{"x":-1213.4166259765625,"y":256.8865966796875},"b2":{"x":-1213.4166259765625,"y":257.3032684326172}},"1363":{"from_node_id":"1390","to_node_id":"1394","b1":{"x":-1213.4166259765625,"y":384.8865966796875},"b2":{"x":-1231.4166259765625,"y":390.1365966796875}}}},"236":{"name":"Oxygen Loading (2)","bigg_id":"HBO2","reversibility":false,"label_x":-1198.4166259765625,"label_y":624.2199249267578,"gene_reaction_rule":"","genes":[],"metabolites":[{"bigg_id":"hb_1o2_c","coefficient":-1},{"bigg_id":"hb_2o2_c","coefficient":1},{"bigg_id":"o2_c","coefficient":-1}],"segments":{"1364":{"from_node_id":"1395","to_node_id":"1396","b1":null,"b2":null},"1365":{"from_node_id":"1397","to_node_id":"1396","b1":null,"b2":null},"1366":{"from_node_id":"1395","to_node_id":"1398","b1":{"x":-1213.4166259765625,"y":676.2199249267578},"b2":{"x":-1213.4166259765625,"y":730.4699249267578}},"1367":{"from_node_id":"1397","to_node_id":"1393","b1":{"x":-1213.4166259765625,"y":552.2199249267578},"b2":{"x":-1213.4166259765625,"y":552.6365966796875}},"1368":{"from_node_id":"1395","to_node_id":"1399","b1":{"x":-1213.4166259765625,"y":680.2199249267578},"b2":{"x":-1231.4166259765625,"y":685.4699249267578}}}},"237":{"name":"Oxygen Loading (1)","bigg_id":"HBO1","reversibility":false,"label_x":-1198.4166259765625,"label_y":919.5532684326172,"gene_reaction_rule":"","genes":[],"metabolites":[{"bigg_id":"hb_1o2_c","coefficient":1},{"bigg_id":"hb_c","coefficient":-1},{"bigg_id":"o2_c","coefficient":-1}],"segments":{"1369":{"from_node_id":"1400","to_node_id":"1401","b1":null,"b2":null},"1370":{"from_node_id":"1402","to_node_id":"1401","b1":null,"b2":null},"1371":{"from_node_id":"1402","to_node_id":"1398","b1":{"x":-1213.4166259765625,"y":847.5532684326172},"b2":{"x":-1213.4166259765625,"y":847.9699249267578}},"1372":{"from_node_id":"1400","to_node_id":"1403","b1":{"x":-1213.4166259765625,"y":971.5532684326172},"b2":{"x":-1198.58544921875,"y":979.8972625732422}},"1373":{"from_node_id":"1400","to_node_id":"1404","b1":{"x":-1213.4166259765625,"y":975.5532684326172},"b2":{"x":-1231.4166259765625,"y":980.8032684326172}}}},"242":{"name":"Hemoglobin-23dpg binding","bigg_id":"HBDPG","reversibility":false,"label_x":-974.7887573242188,"label_y":1208.3322143554688,"gene_reaction_rule":"","genes":[],"metabolites":[{"bigg_id":"_23dpg_c","coefficient":-1},{"bigg_id":"dhb_c","coefficient":1},{"bigg_id":"hb_c","coefficient":-1}],"segments":{"1394":{"from_node_id":"1425","to_node_id":"1426","b1":null,"b2":null},"1395":{"from_node_id":"1427","to_node_id":"1426","b1":null,"b2":null},"1396":{"from_node_id":"1425","to_node_id":"133","b1":{"x":-984.2039794921875,"y":1101.6159057617188},"b2":{"x":-1011.4354248046875,"y":1018.3790893554688}},"1397":{"from_node_id":"1427","to_node_id":"1429","b1":{"x":-984.2039794921875,"y":1229.6159057617188},"b2":{"x":-984.2039794921875,"y":1205.5508422851562}},"1398":{"from_node_id":"1425","to_node_id":"1403","b1":{"x":-984.2039794921875,"y":1105.6159057617188},"b2":{"x":-992.0960693359375,"y":1015.2997283935547}}}},"244":{"name":"AMP demand","bigg_id":"DM_amp_c","reversibility":false,"label_x":279.2159957885743,"label_y":232.21075439453125,"gene_reaction_rule":"","genes":[],"metabolites":[{"bigg_id":"amp_c","coefficient":-1}],"segments":{"1404":{"from_node_id":"1437","to_node_id":"1438","b1":null,"b2":null},"1405":{"from_node_id":"1439","to_node_id":"1438","b1":null,"b2":null},"1406":{"from_node_id":"1437","to_node_id":"1440","b1":{"x":179.7109233311245,"y":272.21075439453125},"b2":{"x":100.3970277574327,"y":309.1790335518973}}}},"245":{"name":"AMP sink","bigg_id":"SK_amp_c","reversibility":false,"label_x":279.2159957885743,"label_y":356.89915684291293,"gene_reaction_rule":"","genes":[],"metabolites":[{"bigg_id":"amp_c","coefficient":1}],"segments":{"1407":{"from_node_id":"1441","to_node_id":"1442","b1":null,"b2":null},"1408":{"from_node_id":"1443","to_node_id":"1442","b1":null,"b2":null},"1409":{"from_node_id":"1443","to_node_id":"1440","b1":{"x":179.7109233311245,"y":396.89915684291293},"b2":{"x":138.40906312730573,"y":396.89915684291293}}}},"249":{"name":"Adenylate kinase","bigg_id":"ADK1","reversibility":false,"label_x":-199.4079611036513,"label_y":447.4979727608817,"gene_reaction_rule":"","genes":[],"metabolites":[{"bigg_id":"adp_c","coefficient":-2},{"bigg_id":"amp_c","coefficient":1},{"bigg_id":"atp_c","coefficient":1}],"segments":{"1427":{"from_node_id":"1464","to_node_id":"1465","b1":null,"b2":null},"1428":{"from_node_id":"1466","to_node_id":"1465","b1":null,"b2":null},"1429":{"from_node_id":"1464","to_node_id":"1467","b1":{"x":-215.7917730543349,"y":396.89915684291293},"b2":{"x":-280.27067014906146,"y":383.3301696777344}},"1430":{"from_node_id":"1466","to_node_id":"1440","b1":{"x":-61.10507414076065,"y":396.89915684291293},"b2":{"x":20.909063127305757,"y":396.89915684291293}},"1431":{"from_node_id":"1466","to_node_id":"1468","b1":{"x":-57.10507414076065,"y":396.89915684291293},"b2":{"x":16.82464578416611,"y":359.4851379394531}}}},"252":{"name":"ATP maintenance requirement","bigg_id":"ATPM","reversibility":false,"label_x":-171.70109748840332,"label_y":165.98384602864587,"gene_reaction_rule":"","genes":[],"metabolites":[{"bigg_id":"adp_c","coefficient":1},{"bigg_id":"atp_c","coefficient":-1},{"bigg_id":"h2o_c","coefficient":-1},{"bigg_id":"h_c","coefficient":1},{"bigg_id":"pi_c","coefficient":1}],"segments":{"1446":{"from_node_id":"1485","to_node_id":"1486","b1":null,"b2":null},"1447":{"from_node_id":"1487","to_node_id":"1486","b1":null,"b2":null},"1448":{"from_node_id":"1487","to_node_id":"1467","b1":{"x":-204.15889167785645,"y":205.98384602864587},"b2":{"x":-297.8632011413574,"y":237.6446533203125}},"1449":{"from_node_id":"1485","to_node_id":"1468","b1":{"x":-49.47219276428223,"y":205.98384602864587},"b2":{"x":34.003213442862034,"y":247.8736572265625}},"1450":{"from_node_id":"1485","to_node_id":"1489","b1":{"x":-45.47219276428223,"y":205.98384602864587},"b2":{"x":-24.148221373558044,"y":206.49322509765625}},"1451":{"from_node_id":"1487","to_node_id":"1490","b1":{"x":-208.15889167785645,"y":205.98384602864587},"b2":{"x":-235.357515335083,"y":205.96145629882812}},"1452":{"from_node_id":"1487","to_node_id":"1491","b1":{"x":-208.15889167785645,"y":205.98384602864587},"b2":{"x":-216.33146858215332,"y":168.500244140625}}}}},"nodes":{"4":{"node_type":"metabolite","x":-592.6328887939453,"y":-582.9815368652344,"bigg_id":"glc__D_c","name":"D-Glucose","label_x":-562.6328887939453,"label_y":-572.9815368652344,"node_is_primary":true},"5":{"node_type":"multimarker","x":-592.6328887939453,"y":-452.9815368652344},"6":{"node_type":"midmarker","x":-592.6328887939453,"y":-432.9815368652344},"7":{"node_type":"multimarker","x":-592.6328887939453,"y":-412.9815368652344},"8":{"node_type":"metabolite","x":-592.6328887939453,"y":-282.9815368652344,"bigg_id":"g6p_c","name":"D-Glucose 6-phosphate","label_x":-558.5084686279297,"label_y":-266.96343994140625,"node_is_primary":true},"9":{"node_type":"metabolite","x":-552.6328887939453,"y":-542.9815368652344,"bigg_id":"atp_c","name":"ATP","label_x":-522.6328887939453,"label_y":-532.9815368652344,"node_is_primary":false},"10":{"node_type":"metabolite","x":-689.4185943603516,"y":-357.59820556640625,"bigg_id":"adp_c","name":"ADP","label_x":-769.9295501708984,"label_y":-382.1256408691406,"node_is_primary":false},"11":{"node_type":"metabolite","x":-667.5377349853516,"y":-306.6442565917969,"bigg_id":"h_c","name":"H+","label_x":-749.5483245849609,"label_y":-274.2383728027344,"node_is_primary":false},"12":{"node_type":"multimarker","x":-592.6328887939453,"y":-152.98153686523438},"13":{"node_type":"midmarker","x":-592.6328887939453,"y":-132.98153686523438},"14":{"node_type":"multimarker","x":-592.6328887939453,"y":-112.98153686523438},"15":{"node_type":"metabolite","x":-592.6328887939453,"y":17.018463134765625,"bigg_id":"f6p_c","name":"D-Fructose 6-phosphate","label_x":-575.7546539306641,"label_y":-7.4368603229522705,"node_is_primary":true},"16":{"node_type":"multimarker","x":-592.6328887939453,"y":147.01846313476562},"17":{"node_type":"midmarker","x":-592.6328887939453,"y":167.01846313476562},"18":{"node_type":"multimarker","x":-592.6328887939453,"y":187.01846313476562},"19":{"node_type":"metabolite","x":-699.7146148681641,"y":267.81610107421875,"bigg_id":"h_c","name":"H+","label_x":-768.9887847900391,"label_y":244.06666564941406,"node_is_primary":false},"20":{"node_type":"metabolite","x":-535.9977569580078,"y":62.36125564575195,"bigg_id":"atp_c","name":"ATP","label_x":-548.8029632568359,"label_y":93.07513809204102,"node_is_primary":false},"21":{"node_type":"metabolite","x":-533.0897979736328,"y":274.14447021484375,"bigg_id":"adp_c","name":"ADP","label_x":-513.7458038330078,"label_y":272.15643310546875,"node_is_primary":false},"22":{"node_type":"metabolite","x":-591.3408660888672,"y":323.6384582519531,"bigg_id":"fdp_c","name":"D-Fructose 1,6-bisphosphate","label_x":-561.3408660888672,"label_y":333.6384582519531,"node_is_primary":true},"87":{"node_type":"multimarker","x":-591.3408660888672,"y":389.7982177734375},"88":{"node_type":"midmarker","x":-591.3408660888672,"y":415.11822509765625},"89":{"node_type":"multimarker","x":-591.3408660888672,"y":441.76824951171875},"90":{"node_type":"metabolite","x":-777.5360565185547,"y":550.4855651855469,"bigg_id":"dhap_c","name":"Dihydroxyacetone phosphate","label_x":-882.6808929443359,"label_y":589.9319763183594,"node_is_primary":true},"91":{"node_type":"metabolite","x":-593.9010467529297,"y":550.3882751464844,"bigg_id":"g3p_c","name":"Glyceraldehyde 3-phosphate","label_x":-565.2269744873047,"label_y":556.3955993652344,"node_is_primary":true},"96":{"node_type":"multimarker","x":-712.7064666748047,"y":550.4855651855469},"97":{"node_type":"midmarker","x":-692.7064666748047,"y":550.4855651855469},"98":{"node_type":"multimarker","x":-672.7064666748047,"y":550.4855651855469},"115":{"node_type":"multimarker","x":-593.9010467529297,"y":680.3882751464844},"116":{"node_type":"midmarker","x":-593.9010467529297,"y":700.3882751464844},"117":{"node_type":"multimarker","x":-593.9010467529297,"y":720.3882751464844},"118":{"node_type":"metabolite","x":-553.9010467529297,"y":590.3882751464844,"bigg_id":"pi_c","name":"Phosphate","label_x":-535.8591766357422,"label_y":600.3882751464844,"node_is_primary":false},"119":{"node_type":"metabolite","x":-672.7920379638672,"y":631.2613830566406,"bigg_id":"nad_c","name":"Nicotinamide adenine dinucleotide","label_x":-771.6952972412109,"label_y":671.1673889160156,"node_is_primary":false},"120":{"node_type":"metabolite","x":-509.36558532714844,"y":749.6169128417969,"bigg_id":"nadh_c","name":"Nicotinamide adenine dinucleotide - reduced","label_x":-492.65232849121094,"label_y":754.3022155761719,"node_is_primary":false},"121":{"node_type":"metabolite","x":-526.3484344482422,"y":794.9438781738281,"bigg_id":"h_c","name":"H+","label_x":-505.6490936279297,"label_y":803.6152038574219,"node_is_primary":false},"122":{"node_type":"metabolite","x":-594.0406951904297,"y":851.5772399902344,"bigg_id":"_13dpg_c","name":"3-Phospho-D-glyceroyl phosphate","label_x":-569.3553924560547,"label_y":858.9198913574219,"node_is_primary":true},"123":{"node_type":"multimarker","x":-594.0406951904297,"y":1021.5772399902344},"124":{"node_type":"midmarker","x":-594.0406951904297,"y":1001.5772399902344},"125":{"node_type":"multimarker","x":-594.0406951904297,"y":981.5772399902344},"126":{"node_type":"metabolite","x":-594.0406951904297,"y":1151.5772399902344,"bigg_id":"_3pg_c","name":"3-Phospho-D-glycerate","label_x":-564.0406951904297,"label_y":1161.5772399902344,"node_is_primary":true},"127":{"node_type":"metabolite","x":-532.7732391357422,"y":1112.7268981933594,"bigg_id":"atp_c","name":"ATP","label_x":-516.0599822998047,"label_y":1118.4953308105469,"node_is_primary":false},"128":{"node_type":"metabolite","x":-554.0406951904297,"y":891.5772399902344,"bigg_id":"adp_c","name":"ADP","label_x":-538.6561737060547,"label_y":906.8919372558594,"node_is_primary":false},"129":{"node_type":"multimarker","x":-701.6187028727468,"y":924.5633500599135},"130":{"node_type":"midmarker","x":-718.1691655931033,"y":935.7919823783258},"131":{"node_type":"multimarker","x":-734.7196283134597,"y":947.020614696738},"132":{"node_type":"metabolite","x":-838.3115520114018,"y":944.2721666609484,"bigg_id":"h_c","name":"H+","label_x":-917.8558635348393,"label_y":925.5309557234484,"node_is_primary":false},"133":{"node_type":"metabolite","x":-846.0291187698019,"y":1021.3496043203058,"bigg_id":"_23dpg_c","name":"2,3-Disphospho-D-glycerate","label_x":-956.2016651565207,"label_y":991.0750681874933,"node_is_primary":true},"134":{"node_type":"multimarker","x":-731.7666338197193,"y":1079.8530957788505},"135":{"node_type":"midmarker","x":-713.9063334007164,"y":1088.8536329263188},"136":{"node_type":"multimarker","x":-696.0460329817133,"y":1097.8541700737871},"138":{"node_type":"metabolite","x":-827.353830355609,"y":1079.3647579530177,"bigg_id":"h2o_c","name":"H2O","label_x":-868.0531711759215,"label_y":1112.4420284608302,"node_is_primary":false},"139":{"node_type":"metabolite","x":-664.1074446918876,"y":1161.0980225322014,"bigg_id":"pi_c","name":"Phosphate","label_x":-708.1850203754814,"label_y":1192.800781321264,"node_is_primary":false},"140":{"node_type":"multimarker","x":-594.0406951904297,"y":1260.4580993652344},"141":{"node_type":"midmarker","x":-594.0406951904297,"y":1240.4580993652344},"142":{"node_type":"multimarker","x":-594.0406951904297,"y":1220.4580993652344},"143":{"node_type":"metabolite","x":-594.0406951904297,"y":1324.0242614746094,"bigg_id":"_2pg_c","name":"D-Glycerate 2-phosphate","label_x":-564.0406951904297,"label_y":1334.0242614746094,"node_is_primary":true},"144":{"node_type":"multimarker","x":-594.0406951904297,"y":1380.9471130371094},"145":{"node_type":"midmarker","x":-594.0406951904297,"y":1400.9471130371094},"146":{"node_type":"multimarker","x":-594.0406951904297,"y":1420.9471130371094},"147":{"node_type":"metabolite","x":-594.0406951904297,"y":1533.6744079589844,"bigg_id":"pep_c","name":"Phosphoenolpyruvate","label_x":-703.3365325927734,"label_y":1583.8105163574219,"node_is_primary":true},"148":{"node_type":"metabolite","x":-661.4158172607422,"y":1477.2356872558594,"bigg_id":"h2o_c","name":"H2O","label_x":-720.2471771240234,"label_y":1502.8103942871094,"node_is_primary":false},"159":{"node_type":"metabolite","x":-764.8707523852918,"y":1752.3851665872144,"bigg_id":"nadh_c","name":"Nicotinamide adenine dinucleotide - reduced","label_x":-805.8821049243543,"label_y":1801.5314068215894,"node_is_primary":true},"542":{"node_type":"multimarker","x":-434.1639862060547,"y":1533.6744079589844},"543":{"node_type":"midmarker","x":-371.10630798339844,"y":1533.6744079589844},"544":{"node_type":"multimarker","x":-351.10630798339844,"y":1533.6744079589844},"545":{"node_type":"metabolite","x":-221.10630798339844,"y":1533.6744079589844,"bigg_id":"pyr_c","name":"Pyruvate","label_x":-210.7183609008789,"label_y":1586.5945739746094,"node_is_primary":true},"546":{"node_type":"metabolite","x":-285.8098602294922,"y":1461.4590759277344,"bigg_id":"atp_c","name":"ATP","label_x":-338.09442138671875,"label_y":1451.4433288574219,"node_is_primary":false},"547":{"node_type":"metabolite","x":-488.07005310058594,"y":1470.1800231933594,"bigg_id":"adp_c","name":"ADP","label_x":-499.40599060058594,"label_y":1450.3908386230469,"node_is_primary":false},"548":{"node_type":"metabolite","x":-536.2916107177734,"y":1579.3551940917969,"bigg_id":"h_c","name":"H+","label_x":-554.3448944091797,"label_y":1611.7425231933594,"node_is_primary":false},"549":{"node_type":"multimarker","x":-21.786239624023438,"y":1532.2781677246094},"550":{"node_type":"midmarker","x":-41.78623962402344,"y":1532.2781677246094},"551":{"node_type":"multimarker","x":-61.78623962402344,"y":1532.2781677246094},"552":{"node_type":"metabolite","x":-167.916259765625,"y":1456.9401550292969,"bigg_id":"nadh_c","name":"Nicotinamide adenine dinucleotide - reduced","label_x":-233.42935180664062,"label_y":1436.6091003417969,"node_is_primary":false},"553":{"node_type":"metabolite","x":115.54827668931746,"y":1532.2781677246094,"bigg_id":"lac__L_c","name":"L-Lactate","label_x":125.76438691880965,"label_y":1499.4866638183594,"node_is_primary":true},"554":{"node_type":"metabolite","x":62.94142150878906,"y":1475.5823669433594,"bigg_id":"nad_c","name":"Nicotinamide adenine dinucleotide","label_x":26.122329711914062,"label_y":1454.9143981933594,"node_is_primary":false},"555":{"node_type":"metabolite","x":-126.78138732910156,"y":1478.6741638183594,"bigg_id":"h_c","name":"H+","label_x":-139.8748321533203,"label_y":1459.7636413574219,"node_is_primary":false},"1296":{"node_type":"multimarker","x":-762.3720049375811,"y":1620.294291632857},"1297":{"node_type":"midmarker","x":-762.0143149543051,"y":1600.2974904417692},"1298":{"node_type":"multimarker","x":-761.656624971029,"y":1580.3006892506824},"1299":{"node_type":"metabolite","x":-760.7278803141178,"y":1422.3976533836153,"bigg_id":"nad_c","name":"Nicotinamide adenine dinucleotide","label_x":-807.4783685953678,"label_y":1390.4301240867403,"node_is_primary":true},"1300":{"node_type":"metabolite","x":-854.7563060878495,"y":1499.0501454474022,"bigg_id":"h_c","name":"H+","label_x":-882.609455501912,"label_y":1484.7958729864647,"node_is_primary":false},"1304":{"node_type":"multimarker","x":-592.6328887939453,"y":-777.9815368652344},"1305":{"node_type":"midmarker","x":-592.6328887939453,"y":-757.9815368652344},"1306":{"node_type":"multimarker","x":-592.6328887939453,"y":-737.9815368652344},"1307":{"node_type":"multimarker","x":257.6001368931362,"y":1532.2781677246094},"1308":{"node_type":"midmarker","x":335.785140991211,"y":1532.2131042480469},"1309":{"node_type":"multimarker","x":425.3299407958985,"y":1533.6744079589844},"1310":{"node_type":"multimarker","x":-221.10630798339844,"y":1688.6744079589844},"1311":{"node_type":"midmarker","x":-221.10630798339844,"y":1708.6744079589844},"1312":{"node_type":"multimarker","x":-221.10630798339844,"y":1728.6744079589844},"1322":{"node_type":"metabolite","x":79.65906312730574,"y":831.9616241455078,"bigg_id":"pi_c","name":"Phosphate","label_x":58.05906312730578,"label_y":871.9616241455078,"node_is_primary":true},"1323":{"node_type":"multimarker","x":221.71092333112452,"y":831.9616241455078},"1324":{"node_type":"midmarker","x":329.2159957885743,"y":831.9616241455078},"1325":{"node_type":"multimarker","x":418.7607955932618,"y":831.9616241455078},"1326":{"node_type":"metabolite","x":79.65906312730574,"y":731.542724609375,"bigg_id":"o2_c","name":"Oxygen","label_x":58.05906312730578,"label_y":771.542724609375,"node_is_primary":true},"1327":{"node_type":"multimarker","x":221.71092333112452,"y":731.542724609375},"1328":{"node_type":"midmarker","x":329.2159957885743,"y":731.542724609375},"1329":{"node_type":"multimarker","x":418.7607955932618,"y":731.542724609375},"1330":{"node_type":"metabolite","x":79.65906312730574,"y":636.5441284179688,"bigg_id":"h_c","name":"H+","label_x":63.459063127305754,"label_y":676.5441284179688,"node_is_primary":true},"1331":{"node_type":"multimarker","x":221.71092333112452,"y":636.5441284179688},"1332":{"node_type":"midmarker","x":329.2159957885743,"y":636.5441284179688},"1333":{"node_type":"multimarker","x":418.7607955932618,"y":636.5441284179688},"1334":{"node_type":"metabolite","x":79.65906312730574,"y":524.7139892578125,"bigg_id":"h2o_c","name":"H2O","label_x":52.65906312730574,"label_y":564.7139892578125,"node_is_primary":true},"1335":{"node_type":"multimarker","x":221.71092333112452,"y":524.7139892578125},"1336":{"node_type":"midmarker","x":329.2159957885743,"y":524.7139892578125},"1337":{"node_type":"multimarker","x":418.7607955932618,"y":524.7139892578125},"1378":{"node_type":"metabolite","x":-1213.4166259765625,"y":-96.78004455566406,"bigg_id":"hb_4o2_c","name":"Oxyhemoglobin (4)","label_x":-1196.3460693359375,"label_y":-60.304779052734375,"node_is_primary":true},"1385":{"node_type":"multimarker","x":-1213.4166259765625,"y":43.55326843261719},"1386":{"node_type":"midmarker","x":-1213.4166259765625,"y":23.553268432617188},"1387":{"node_type":"multimarker","x":-1213.4166259765625,"y":3.5532684326171875},"1388":{"node_type":"metabolite","x":-1213.4166259765625,"y":198.5532684326172,"bigg_id":"hb_3o2_c","name":"Oxyhemoglobin (3)","label_x":-1193.1741943359375,"label_y":231.85678100585938,"node_is_primary":true},"1389":{"node_type":"metabolite","x":-1293.4166259765625,"y":128.5532684326172,"bigg_id":"o2_c","name":"Oxygen","label_x":-1329.4166259765625,"label_y":158.5532684326172,"node_is_primary":false},"1390":{"node_type":"multimarker","x":-1213.4166259765625,"y":338.8865966796875},"1391":{"node_type":"midmarker","x":-1213.4166259765625,"y":318.8865966796875},"1392":{"node_type":"multimarker","x":-1213.4166259765625,"y":298.8865966796875},"1393":{"node_type":"metabolite","x":-1213.4166259765625,"y":493.8865966796875,"bigg_id":"hb_2o2_c","name":"Oxyhemoglobin (2)","label_x":-1194.76025390625,"label_y":530.3618469238281,"node_is_primary":true},"1394":{"node_type":"metabolite","x":-1293.4166259765625,"y":423.8865966796875,"bigg_id":"o2_c","name":"Oxygen","label_x":-1329.4166259765625,"label_y":453.8865966796875,"node_is_primary":false},"1395":{"node_type":"multimarker","x":-1213.4166259765625,"y":634.2199249267578},"1396":{"node_type":"midmarker","x":-1213.4166259765625,"y":614.2199249267578},"1397":{"node_type":"multimarker","x":-1213.4166259765625,"y":594.2199249267578},"1398":{"node_type":"metabolite","x":-1213.4166259765625,"y":789.2199249267578,"bigg_id":"hb_1o2_c","name":"Oxyhemoglobin (1)","label_x":-1196.345947265625,"label_y":824.1092681884766,"node_is_primary":true},"1399":{"node_type":"metabolite","x":-1293.4166259765625,"y":719.2199249267578,"bigg_id":"o2_c","name":"Oxygen","label_x":-1329.4166259765625,"label_y":749.2199249267578,"node_is_primary":false},"1400":{"node_type":"multimarker","x":-1213.4166259765625,"y":929.5532684326172},"1401":{"node_type":"midmarker","x":-1213.4166259765625,"y":909.5532684326172},"1402":{"node_type":"multimarker","x":-1213.4166259765625,"y":889.5532684326172},"1403":{"node_type":"metabolite","x":-1140.6732177734375,"y":1019.5785369873047,"bigg_id":"hb_c","name":"Hemoglobin","label_x":-1119.6712646484375,"label_y":995.5904998779297,"node_is_primary":true},"1404":{"node_type":"metabolite","x":-1293.4166259765625,"y":1014.5532684326172,"bigg_id":"o2_c","name":"Oxygen","label_x":-1329.4166259765625,"label_y":1044.5532684326172,"node_is_primary":false},"1425":{"node_type":"multimarker","x":-984.2039794921875,"y":1147.6159057617188},"1426":{"node_type":"midmarker","x":-984.2039794921875,"y":1167.6159057617188},"1427":{"node_type":"multimarker","x":-984.2039794921875,"y":1187.6159057617188},"1429":{"node_type":"metabolite","x":-984.2039794921875,"y":1264.3008422851562,"bigg_id":"dhb_c","name":"Deoxyhemoglobin","label_x":-959.2039794921875,"label_y":1264.3008422851562,"node_is_primary":true},"1437":{"node_type":"multimarker","x":221.71092333112452,"y":272.21075439453125},"1438":{"node_type":"midmarker","x":329.2159957885743,"y":272.21075439453125},"1439":{"node_type":"multimarker","x":418.7607955932618,"y":272.21075439453125},"1440":{"node_type":"metabolite","x":79.65906312730574,"y":396.89915684291293,"bigg_id":"amp_c","name":"AMP","label_x":52.65906312730574,"label_y":436.89915684291293,"node_is_primary":true},"1441":{"node_type":"multimarker","x":418.7607955932618,"y":396.89915684291293},"1442":{"node_type":"midmarker","x":329.2159957885743,"y":396.89915684291293},"1443":{"node_type":"multimarker","x":221.71092333112452,"y":396.89915684291293},"1464":{"node_type":"multimarker","x":-173.7917730543349,"y":396.89915684291293},"1465":{"node_type":"midmarker","x":-133.33397886488177,"y":396.89915684291293},"1466":{"node_type":"multimarker","x":-103.10507414076068,"y":396.89915684291293},"1467":{"node_type":"metabolite","x":-312.7177984449599,"y":298.5763854980469,"bigg_id":"adp_c","name":"ADP","label_x":-291.4958746168349,"label_y":287.4319152832031,"node_is_primary":true},"1468":{"node_type":"metabolite","x":50.57464578416608,"y":297.4851379394531,"bigg_id":"atp_c","name":"ATP","label_x":54.261329438951236,"label_y":271.6400451660156,"node_is_primary":true},"1485":{"node_type":"multimarker","x":-91.47219276428223,"y":205.98384602864587},"1486":{"node_type":"midmarker","x":-121.70109748840332,"y":205.98384602864587},"1487":{"node_type":"multimarker","x":-162.15889167785645,"y":205.98384602864587},"1489":{"node_type":"metabolite","x":5.217966079711914,"y":147.41583251953125,"bigg_id":"h2o_c","name":"H2O","label_x":-21.782033920288086,"label_y":127.41583251953125,"node_is_primary":false},"1490":{"node_type":"metabolite","x":-318.79072761535645,"y":181.74655151367188,"bigg_id":"h_c","name":"H+","label_x":-379.7044422149658,"label_y":161.70425415039062,"node_is_primary":false},"1491":{"node_type":"metabolite","x":-251.54272651672363,"y":122.57421875,"bigg_id":"pi_c","name":"Phosphate","label_x":-273.14272651672366,"label_y":102.57421875,"node_is_primary":false}},"text_labels":{"0":{"x":-1107.6708679199219,"y":758.16845703125,"text":"Rapoport-Luebering"},"2":{"x":-883.4363403320312,"y":809.2669067382812,"text":"Shunt"},"24":{"x":-866.0142211914062,"y":383.3519744873047,"text":"Glycolysis"}},"canvas":{"x":-1459.904052734375,"y":-859.5508422851562,"width":2020.726318359375,"height":2790.6425170898438}}]
