# Supplementary material for: MASSpy: Building, simulating, and visualizing dynamic biological models in Python using mass action kinetics
Source: PLoS Comput Biol. 2021 Jan 28;17(1):e1008208. doi: 10.1371/journal.pcbi.1008208 (PMC7872247; doi:10.1371/journal.pcbi.1008208)
Supplement: S1 File — The latest version of the MASSpy software can be found at https://github.com/SBRG/MASSpy. (ZIP) [file pcbi.1008208.s003.zip › MASSpy-0.1.1/mass/test/data/maps/multicompartment_map.json]

[{"map_name":"new_map","map_id":"M9S2OnhKOfnf","map_description":"\nLast Modified Mon Oct 19 2020 21:05:14 GMT-0700 (Pacific Daylight Time)","homepage":"https://escher.github.io","schema":"https://escher.github.io/escher/jsonschema/1-0-0#"},{"reactions":{"161":{"name":"","bigg_id":"DM_x1_l","reversibility":false,"label_x":993.8768310546875,"label_y":-775.2040557861328,"gene_reaction_rule":"","genes":[],"metabolites":[{"bigg_id":"x1_l","coefficient":-1}],"segments":{"632":{"from_node_id":"679","to_node_id":"680","b1":null,"b2":null},"633":{"from_node_id":"681","to_node_id":"680","b1":null,"b2":null},"634":{"from_node_id":"679","to_node_id":"675","b1":{"x":983.8018798828125,"y":-816.0193023681641},"b2":{"x":983.2568359375,"y":-686.3103179931641}}}},"162":{"name":"","bigg_id":"R1_X","reversibility":false,"label_x":1049.8381958007812,"label_y":-711.4847564697266,"gene_reaction_rule":"","genes":[],"metabolites":[{"bigg_id":"x1_l","coefficient":-1},{"bigg_id":"x2_l","coefficient":1}],"segments":{"635":{"from_node_id":"682","to_node_id":"683","b1":null,"b2":null},"636":{"from_node_id":"684","to_node_id":"683","b1":null,"b2":null},"637":{"from_node_id":"682","to_node_id":"675","b1":{"x":1040.8204345703125,"y":-693.3750152587891},"b2":{"x":1005.9412841796875,"y":-686.7051544189453}},"638":{"from_node_id":"684","to_node_id":"685","b1":{"x":1131.3871459960938,"y":-688.4499664306641},"b2":{"x":1146.5955200195312,"y":-688.4499664306641}}}},"169":{"name":"","bigg_id":"R_Ytr","reversibility":false,"label_x":1322.66064453125,"label_y":-522.4774475097656,"gene_reaction_rule":"","genes":[],"metabolites":[{"bigg_id":"y2_l","coefficient":1},{"bigg_id":"y2_m","coefficient":-1},{"bigg_id":"y3_l","coefficient":-1},{"bigg_id":"y3_m","coefficient":1}],"segments":{"669":{"from_node_id":"720","to_node_id":"721","b1":null,"b2":null},"670":{"from_node_id":"722","to_node_id":"721","b1":null,"b2":null},"671":{"from_node_id":"722","to_node_id":"694","b1":{"x":1269.2303466796875,"y":-482.4774475097656},"b2":{"x":1268.59326171875,"y":-459.52191162109375}},"672":{"from_node_id":"720","to_node_id":"719","b1":{"x":1478.07568359375,"y":-482.4774475097656},"b2":{"x":1480.70654296875,"y":-482.47755432128906}},"673":{"from_node_id":"720","to_node_id":"698","b1":{"x":1479.37255859375,"y":-482.4774475097656},"b2":{"x":1480.555419921875,"y":-460.6153564453125}},"674":{"from_node_id":"722","to_node_id":"725","b1":{"x":1269.432373046875,"y":-485.7575378417969},"b2":{"x":1268.98974609375,"y":-481.3840789794922}}}},"170":{"name":"","bigg_id":"R1_Y","reversibility":false,"label_x":1493.2003173828125,"label_y":-277.2445640563965,"gene_reaction_rule":"","genes":[],"metabolites":[{"bigg_id":"y1_m","coefficient":-1},{"bigg_id":"y2_m","coefficient":1}],"segments":{"675":{"from_node_id":"726","to_node_id":"727","b1":null,"b2":null},"676":{"from_node_id":"728","to_node_id":"727","b1":null,"b2":null},"677":{"from_node_id":"726","to_node_id":"729","b1":{"x":1483.6671142578125,"y":-253.9914665222168},"b2":{"x":1483.6671142578125,"y":-251.9394965171814}},"678":{"from_node_id":"728","to_node_id":"719","b1":{"x":1483.6671142578125,"y":-337.9914665222168},"b2":{"x":1483.6671142578125,"y":-308.86045837402344}}}},"171":{"name":"","bigg_id":"R2_Y","reversibility":false,"label_x":1273.3756103515625,"label_y":-270.6843070983886,"gene_reaction_rule":"","genes":[],"metabolites":[{"bigg_id":"y3_m","coefficient":-1},{"bigg_id":"y4_m","coefficient":1}],"segments":{"679":{"from_node_id":"730","to_node_id":"731","b1":null,"b2":null},"680":{"from_node_id":"732","to_node_id":"731","b1":null,"b2":null},"681":{"from_node_id":"730","to_node_id":"725","b1":{"x":1264.935791015625,"y":-337.99137496948237},"b2":{"x":1264.935791015625,"y":-308.860366821289}},"682":{"from_node_id":"732","to_node_id":"733","b1":{"x":1264.935791015625,"y":-253.99137496948237},"b2":{"x":1264.935791015625,"y":-251.93940496444696}}}},"172":{"name":"","bigg_id":"R3_Y","reversibility":false,"label_x":1332.505615234375,"label_y":-210.21731328964228,"gene_reaction_rule":"","genes":[],"metabolites":[{"bigg_id":"y1_m","coefficient":1},{"bigg_id":"y4_m","coefficient":-1}],"segments":{"683":{"from_node_id":"734","to_node_id":"735","b1":null,"b2":null},"684":{"from_node_id":"736","to_node_id":"735","b1":null,"b2":null},"685":{"from_node_id":"736","to_node_id":"729","b1":{"x":1416.30126953125,"y":-193.18940496444696},"b2":{"x":1426.5574951171875,"y":-193.18940496444696}},"686":{"from_node_id":"734","to_node_id":"733","b1":{"x":1332.30126953125,"y":-193.18940496444696},"b2":{"x":1323.685791015625,"y":-193.18940496444696}}}},"175":{"name":"","bigg_id":"SK_y1_m","reversibility":false,"label_x":1536.447998046875,"label_y":-205.21359205245972,"gene_reaction_rule":"","genes":[],"metabolites":[{"bigg_id":"y1_m","coefficient":1}],"segments":{"693":{"from_node_id":"744","to_node_id":"745","b1":null,"b2":null},"694":{"from_node_id":"746","to_node_id":"745","b1":null,"b2":null},"695":{"from_node_id":"746","to_node_id":"729","b1":{"x":1639.5311279296875,"y":-202.5454478263855},"b2":{"x":1575.5555419921875,"y":-188.58801794052124}}}},"178":{"name":"","bigg_id":"SK_x1_l","reversibility":false,"label_x":995.0894165039062,"label_y":-548.9616851806641,"gene_reaction_rule":"","genes":[],"metabolites":[{"bigg_id":"x1_l","coefficient":1}],"segments":{"702":{"from_node_id":"753","to_node_id":"754","b1":null,"b2":null},"703":{"from_node_id":"755","to_node_id":"754","b1":null,"b2":null},"704":{"from_node_id":"755","to_node_id":"675","b1":{"x":982.2907104492188,"y":-529.5664215087891},"b2":{"x":982.1204223632812,"y":-534.6526641845703}}}},"179":{"name":"","bigg_id":"DM_y4_m","reversibility":false,"label_x":1072.8965454101562,"label_y":-206.94871282577503,"gene_reaction_rule":"","genes":[],"metabolites":[{"bigg_id":"y4_m","coefficient":-1}],"segments":{"705":{"from_node_id":"756","to_node_id":"757","b1":null,"b2":null},"706":{"from_node_id":"758","to_node_id":"757","b1":null,"b2":null},"707":{"from_node_id":"756","to_node_id":"733","b1":{"x":1123.3486938476562,"y":-192.0960516929626},"b2":{"x":1206.185791015625,"y":-193.18940496444696}}}},"197":{"name":"","bigg_id":"DM_x5_l","reversibility":false,"label_x":2099.3397216796875,"label_y":-697.7968139648438,"gene_reaction_rule":"","genes":[],"metabolites":[{"bigg_id":"x5_l","coefficient":-1}],"segments":{"776":{"from_node_id":"831","to_node_id":"832","b1":null,"b2":null},"777":{"from_node_id":"833","to_node_id":"832","b1":null,"b2":null},"778":{"from_node_id":"831","to_node_id":"830","b1":{"x":2177.1402587890625,"y":-676.3375854492188},"b2":{"x":2113.9808349609375,"y":-676.3375854492188}}}},"203":{"name":"","bigg_id":"R_XY","reversibility":false,"label_x":1337.1251220703125,"label_y":-706.0203409194946,"gene_reaction_rule":"","genes":[],"metabolites":[{"bigg_id":"x2_l","coefficient":-1},{"bigg_id":"x3_l","coefficient":1},{"bigg_id":"y2_l","coefficient":-1},{"bigg_id":"y3_l","coefficient":1}],"segments":{"799":{"from_node_id":"855","to_node_id":"856","b1":null,"b2":null},"800":{"from_node_id":"857","to_node_id":"856","b1":null,"b2":null},"801":{"from_node_id":"855","to_node_id":"685","b1":{"x":1333.6849365234375,"y":-687.2664346694946},"b2":{"x":1261.0693359375,"y":-687.2664346694946}},"802":{"from_node_id":"857","to_node_id":"858","b1":{"x":1417.6849365234375,"y":-687.2664346694946},"b2":{"x":1491.9349365234375,"y":-687.2664346694946}},"803":{"from_node_id":"855","to_node_id":"694","b1":{"x":1329.6849365234375,"y":-687.2664346694946},"b2":{"x":1297.897705078125,"y":-669.2664346694946}},"804":{"from_node_id":"857","to_node_id":"698","b1":{"x":1421.6849365234375,"y":-687.2664346694946},"b2":{"x":1446.9349365234375,"y":-669.2664346694946}}}},"206":{"name":"","bigg_id":"R_XZ","reversibility":false,"label_x":1864.753173828125,"label_y":-639.0133072733879,"gene_reaction_rule":"","genes":[],"metabolites":[{"bigg_id":"x4_l","coefficient":1},{"bigg_id":"x5_l","coefficient":-1},{"bigg_id":"z1_l","coefficient":-1},{"bigg_id":"z2_l","coefficient":1}],"segments":{"817":{"from_node_id":"876","to_node_id":"877","b1":null,"b2":null},"818":{"from_node_id":"878","to_node_id":"877","b1":null,"b2":null},"819":{"from_node_id":"878","to_node_id":"885","b1":{"x":1836.7982177734375,"y":-597.3789688944817},"b2":{"x":1780.525634765625,"y":-599.0132157206535}},"820":{"from_node_id":"876","to_node_id":"830","b1":{"x":2020.4915771484375,"y":-595.7446915507317},"b2":{"x":2052.2490234375,"y":-590.8417374491692}},"821":{"from_node_id":"876","to_node_id":"880","b1":{"x":2017.9541015625,"y":-597.3789688944817},"b2":{"x":2044.838623046875,"y":-576.1554428935051}},"822":{"from_node_id":"878","to_node_id":"881","b1":{"x":1839.33544921875,"y":-599.0133072733879},"b2":{"x":1779.7650146484375,"y":-599.0360123515129}}}},"207":{"name":"","bigg_id":"R2_X","reversibility":false,"label_x":1618.4837646484375,"label_y":-706.0203409194946,"gene_reaction_rule":"","genes":[],"metabolites":[{"bigg_id":"x3_l","coefficient":-1},{"bigg_id":"x4_l","coefficient":1}],"segments":{"823":{"from_node_id":"882","to_node_id":"883","b1":null,"b2":null},"824":{"from_node_id":"884","to_node_id":"883","b1":null,"b2":null},"825":{"from_node_id":"882","to_node_id":"858","b1":{"x":1615.0435791015625,"y":-687.2664346694946},"b2":{"x":1609.4349365234375,"y":-687.2664346694946}},"826":{"from_node_id":"884","to_node_id":"885","b1":{"x":1699.0435791015625,"y":-687.2664346694946},"b2":{"x":1717.7269287109375,"y":-687.2664346694946}}}},"211":{"name":"","bigg_id":"R3_X","reversibility":false,"label_x":1881.3521728515625,"label_y":-789.3703918457031,"gene_reaction_rule":"","genes":[],"metabolites":[{"bigg_id":"x4_l","coefficient":-1},{"bigg_id":"x5_l","coefficient":1}],"segments":{"837":{"from_node_id":"899","to_node_id":"900","b1":null,"b2":null},"838":{"from_node_id":"901","to_node_id":"900","b1":null,"b2":null},"839":{"from_node_id":"899","to_node_id":"885","b1":{"x":1910.5982666015625,"y":-775.5193786621094},"b2":{"x":1775.8787841796875,"y":-788.593994140625}},"840":{"from_node_id":"901","to_node_id":"830","b1":{"x":1911.2481689453125,"y":-773.8851013183594},"b2":{"x":2052.5050048828125,"y":-783.6911315917969}}}},"212":{"name":"","bigg_id":"DM_z2_l","reversibility":false,"label_x":1783.8953857421875,"label_y":-270.30618447065353,"gene_reaction_rule":"","genes":[],"metabolites":[{"bigg_id":"z2_l","coefficient":-1}],"segments":{"841":{"from_node_id":"903","to_node_id":"904","b1":null,"b2":null},"842":{"from_node_id":"905","to_node_id":"904","b1":null,"b2":null},"843":{"from_node_id":"903","to_node_id":"881","b1":{"x":1780.3355712890625,"y":-191.56094521284103},"b2":{"x":1780.3355712890625,"y":-355.5041977763176}}}},"213":{"name":"","bigg_id":"R_Ztr","reversibility":false,"label_x":2062.5364990234375,"label_y":-369.80531471967697,"gene_reaction_rule":"","genes":[],"metabolites":[{"bigg_id":"z1_l","coefficient":1},{"bigg_id":"z1_s","coefficient":-1}],"segments":{"844":{"from_node_id":"906","to_node_id":"907","b1":null,"b2":null},"845":{"from_node_id":"908","to_node_id":"907","b1":null,"b2":null},"846":{"from_node_id":"908","to_node_id":"880","b1":{"x":2040.9993896484375,"y":-369.50721901655197},"b2":{"x":2042.6336669921875,"y":-404.5336167216301}},"847":{"from_node_id":"906","to_node_id":"909","b1":{"x":2040.9993896484375,"y":-285.50721901655197},"b2":{"x":2042.6336669921875,"y":-239.04056710004807}}}},"214":{"name":"","bigg_id":"SK_z1_s","reversibility":false,"label_x":2081.0147705078125,"label_y":-195.7758271098137,"gene_reaction_rule":"","genes":[],"metabolites":[{"bigg_id":"z1_s","coefficient":1}],"segments":{"848":{"from_node_id":"910","to_node_id":"911","b1":null,"b2":null},"849":{"from_node_id":"912","to_node_id":"911","b1":null,"b2":null},"850":{"from_node_id":"912","to_node_id":"909","b1":{"x":2250.8121337890625,"y":-180.29056710004807},"b2":{"x":2101.3836669921875,"y":-180.29056710004807}}}}},"nodes":{"675":{"node_type":"metabolite","x":983.2568359375,"y":-627.5603179931641,"bigg_id":"x1_l","name":"","label_x":1005.3397216796875,"label_y":-607.1176910400391,"node_is_primary":true},"679":{"node_type":"multimarker","x":983.8018798828125,"y":-858.0193023681641},"680":{"node_type":"midmarker","x":983.8018798828125,"y":-858.0193023681641},"681":{"node_type":"multimarker","x":983.8018798828125,"y":-858.0193023681641},"682":{"node_type":"multimarker","x":1089.3871459960938,"y":-688.4499664306641},"683":{"node_type":"midmarker","x":1089.3871459960938,"y":-688.4499664306641},"684":{"node_type":"multimarker","x":1089.3871459960938,"y":-688.4499664306641},"685":{"node_type":"metabolite","x":1205.3455200195312,"y":-688.4499664306641,"bigg_id":"x2_l","name":"","label_x":1183.7455200195313,"label_y":-648.4499664306641,"node_is_primary":true},"694":{"node_type":"metabolite","x":1263.791015625,"y":-604.495361328125,"bigg_id":"y2_l","name":"","label_x":1283.2126220703126,"label_y":-572.6996459960938,"node_is_primary":true},"698":{"node_type":"metabolite","x":1480.881103515625,"y":-604.4954528808594,"bigg_id":"y3_l","name":"","label_x":1498.6618408203126,"label_y":-574.3406677246094,"node_is_primary":true},"719":{"node_type":"metabolite","x":1483.6671142578125,"y":-367.61045837402344,"bigg_id":"y2_m","name":"","label_x":1503.088720703125,"label_y":-334.1739044189453,"node_is_primary":true},"720":{"node_type":"multimarker","x":1372.66064453125,"y":-482.4774475097656},"721":{"node_type":"midmarker","x":1372.66064453125,"y":-482.4774475097656},"722":{"node_type":"multimarker","x":1372.66064453125,"y":-482.4774475097656},"725":{"node_type":"metabolite","x":1264.935791015625,"y":-367.610366821289,"bigg_id":"y3_m","name":"","label_x":1277.7939208984376,"label_y":-330.8920745849609,"node_is_primary":true},"726":{"node_type":"multimarker","x":1483.6671142578125,"y":-295.9914665222168},"727":{"node_type":"midmarker","x":1483.6671142578125,"y":-295.9914665222168},"728":{"node_type":"multimarker","x":1483.6671142578125,"y":-295.9914665222168},"729":{"node_type":"metabolite","x":1483.6671142578125,"y":-193.1894965171814,"bigg_id":"y1_m","name":"","label_x":1456.20703125,"label_y":-150.53358221054077,"node_is_primary":true},"730":{"node_type":"multimarker","x":1264.935791015625,"y":-295.99137496948237},"731":{"node_type":"midmarker","x":1264.935791015625,"y":-295.99137496948237},"732":{"node_type":"multimarker","x":1264.935791015625,"y":-295.99137496948237},"733":{"node_type":"metabolite","x":1264.935791015625,"y":-193.18940496444696,"bigg_id":"y4_m","name":"","label_x":1239.1148681640625,"label_y":-152.17599248886103,"node_is_primary":true},"734":{"node_type":"multimarker","x":1374.30126953125,"y":-193.18940496444696},"735":{"node_type":"midmarker","x":1374.30126953125,"y":-193.18940496444696},"736":{"node_type":"multimarker","x":1374.30126953125,"y":-193.18940496444696},"744":{"node_type":"multimarker","x":1641.1702880859375,"y":-112.49430799484253},"745":{"node_type":"midmarker","x":1639.5311279296875,"y":-160.5454478263855},"746":{"node_type":"multimarker","x":1639.5311279296875,"y":-160.5454478263855},"753":{"node_type":"multimarker","x":889.8359985351562,"y":-534.4786834716797},"754":{"node_type":"midmarker","x":889.8359985351562,"y":-534.4786834716797},"755":{"node_type":"multimarker","x":889.8359985351562,"y":-534.4786834716797},"756":{"node_type":"multimarker","x":1081.3486938476562,"y":-192.09605169296253},"757":{"node_type":"midmarker","x":1081.3486938476562,"y":-192.09605169296253},"758":{"node_type":"multimarker","x":905.9313354492188,"y":-191.0026831626891},"830":{"node_type":"metabolite","x":2055.2308349609375,"y":-676.3375854492188,"bigg_id":"x5_l","name":"","label_x":2071.8031982421876,"label_y":-638.5188598632812,"node_is_primary":true},"831":{"node_type":"multimarker","x":2219.1402587890625,"y":-676.3375854492188},"832":{"node_type":"midmarker","x":2219.1402587890625,"y":-676.3375854492188},"833":{"node_type":"multimarker","x":2290.5843505859375,"y":-676.3375854492188},"855":{"node_type":"multimarker","x":1375.6849365234375,"y":-687.2664346694946},"856":{"node_type":"midmarker","x":1375.6849365234375,"y":-687.2664346694946},"857":{"node_type":"multimarker","x":1375.6849365234375,"y":-687.2664346694946},"858":{"node_type":"metabolite","x":1550.6849365234375,"y":-687.2664346694946,"bigg_id":"x3_l","name":"","label_x":1529.0849365234376,"label_y":-647.2664346694946,"node_is_primary":true},"876":{"node_type":"multimarker","x":1914.753173828125,"y":-599.0133072733879},"877":{"node_type":"midmarker","x":1914.753173828125,"y":-599.0133072733879},"878":{"node_type":"multimarker","x":1914.753173828125,"y":-599.0133072733879},"880":{"node_type":"metabolite","x":2042.6336669921875,"y":-463.2836167216301,"bigg_id":"z1_l","name":"","label_x":2060.2572998046876,"label_y":-432.6198288798332,"node_is_primary":true},"881":{"node_type":"metabolite","x":1780.3355712890625,"y":-414.2541977763176,"bigg_id":"z2_l","name":"","label_x":1797.9592041015626,"label_y":-385.2247254252434,"node_is_primary":true},"882":{"node_type":"multimarker","x":1657.0435791015625,"y":-687.2664346694946},"883":{"node_type":"midmarker","x":1657.0435791015625,"y":-687.2664346694946},"884":{"node_type":"multimarker","x":1657.0435791015625,"y":-687.2664346694946},"885":{"node_type":"metabolite","x":1776.4769287109375,"y":-687.2664346694946,"bigg_id":"x4_l","name":"","label_x":1799.0033935546876,"label_y":-671.7811441421509,"node_is_primary":true},"899":{"node_type":"multimarker","x":1910.1060791015625,"y":-775.5194396972656},"900":{"node_type":"midmarker","x":1910.1060791015625,"y":-775.5194396972656},"901":{"node_type":"multimarker","x":1910.1060791015625,"y":-775.5194396972656},"903":{"node_type":"multimarker","x":1780.3355712890625,"y":-149.56094521284103},"904":{"node_type":"midmarker","x":1780.3355712890625,"y":-149.56094521284103},"905":{"node_type":"multimarker","x":1780.3355712890625,"y":-119.56094521284103},"906":{"node_type":"multimarker","x":2040.9993896484375,"y":-327.50721901655197},"907":{"node_type":"midmarker","x":2040.9993896484375,"y":-327.50721901655197},"908":{"node_type":"multimarker","x":2040.9993896484375,"y":-327.50721901655197},"909":{"node_type":"metabolite","x":2042.6336669921875,"y":-180.29056710004807,"bigg_id":"z1_s","name":"","label_x":2064.3651123046875,"label_y":-147.60425728559494,"node_is_primary":true},"910":{"node_type":"multimarker","x":2292.8121337890625,"y":-180.29056710004807},"911":{"node_type":"midmarker","x":2292.8121337890625,"y":-180.29056710004807},"912":{"node_type":"multimarker","x":2292.8121337890625,"y":-180.29056710004807}},"text_labels":{},"canvas":{"x":867.3731079101562,"y":-892.54638671875,"width":1514.4313354492188,"height":810.4633560180664}}]
