# Supplementary material for: MASSpy: Building, simulating, and visualizing dynamic biological models in Python using mass action kinetics
Source: PLoS Comput Biol. 2021 Jan 28;17(1):e1008208. doi: 10.1371/journal.pcbi.1008208 (PMC7872247; doi:10.1371/journal.pcbi.1008208)
Supplement: S2 File — The latest version of the MASSpy documentation can be found at https://masspy.readthedocs.io. (ZIP) [file pcbi.1008208.s004.zip]

Archive with 348 entries (348 files):
- masspy-v0.1.1/robots.txt
- masspy-v0.1.1/index.html
- masspy-v0.1.1/objects.inv
- masspy-v0.1.1/.buildinfo
- masspy-v0.1.1/_images/gallery_visualization_catalytic_potential_visualizations_30_1.png
- masspy-v0.1.1/_images/education_sb2_chapters_sb2_chapter11_78_0.png
- masspy-v0.1.1/_images/education_sb2_chapters_sb2_chapter9_98_0.png
- masspy-v0.1.1/_images/education_sb2_chapters_sb2_chapter12_69_0.png
- masspy-v0.1.1/_images/gallery_workflows_constructing_glycolysis_26_1.png
- masspy-v0.1.1/_images/education_sb2_chapters_sb2_chapter11_96_0.png
- masspy-v0.1.1/_images/Figure-1-2.png
- masspy-v0.1.1/_images/education_sb2_chapters_sb2_chapter10_100_0.png
- masspy-v0.1.1/_images/gallery_visualization_catalytic_potential_visualizations_46_0.png
- masspy-v0.1.1/_images/education_sb2_chapters_sb2_chapter11_98_0.png
- masspy-v0.1.1/_images/tutorials_thermo_concentrations_34_1.png
- masspy-v0.1.1/_images/education_sb2_model_construction_sb2_amp_salvage_network_26_1.png
- masspy-v0.1.1/_images/education_sb2_chapters_sb2_chapter9_129_0.png
- masspy-v0.1.1/_images/tutorials_plot_visualization_15_1.png
- masspy-v0.1.1/_images/education_sb2_chapters_sb2_chapter4_18_0.png
- masspy-v0.1.1/_images/Figure-1-4.png
- masspy-v0.1.1/_images/education_sb2_chapters_sb2_chapter10_46_0.png
- masspy-v0.1.1/_images/gallery_visualization_catalytic_potential_visualizations_12_0.png
- masspy-v0.1.1/_images/education_sb2_chapters_sb2_chapter14_72_0.png
- masspy-v0.1.1/_images/Figure-9-1.png
- masspy-v0.1.1/_images/tutorials_plot_visualization_51_1.png
- masspy-v0.1.1/_images/education_sb2_chapters_sb2_chapter6_10_0.png
- masspy-v0.1.1/_images/education_sb2_chapters_sb2_chapter13_76_0.png
- masspy-v0.1.1/_images/education_sb2_chapters_sb2_chapter10_37_0.png
- masspy-v0.1.1/_images/education_sb2_chapters_sb2_chapter12_83_0.png
- masspy-v0.1.1/_images/Figure-8-10.png
- masspy-v0.1.1/_images/phosphate_trafficking.png
- masspy-v0.1.1/_images/Table-7-6.png
- masspy-v0.1.1/_images/gallery_visualization_catalytic_potential_visualizations_27_0.png
- masspy-v0.1.1/_images/Figure-5-2.png
- masspy-v0.1.1/_images/Figure-1-5.png
- masspy-v0.1.1/_images/education_sb2_chapters_sb2_chapter12_87_0.png
- masspy-v0.1.1/_images/education_sb2_chapters_sb2_chapter10_81_0.png
- masspy-v0.1.1/_images/education_sb2_chapters_sb2_chapter9_52_0.png
- masspy-v0.1.1/_images/Figure-10-18.png
- masspy-v0.1.1/_images/Figure-13-2.png
- masspy-v0.1.1/_images/education_sb2_chapters_sb2_chapter11_86_0.png
- masspy-v0.1.1/_images/gallery_visualization_catalytic_potential_visualizations_20_0.png
- masspy-v0.1.1/_images/education_sb2_chapters_sb2_chapter8_71_0.png
- masspy-v0.1.1/_images/education_sb2_chapters_sb2_chapter14_39_0.png
- masspy-v0.1.1/_images/education_sb2_chapters_sb2_chapter14_68_0.png
- masspy-v0.1.1/_images/Figure-9-A5.png
- masspy-v0.1.1/_images/education_sb2_model_construction_sb2_pfk_63_1.png
- masspy-v0.1.1/_images/education_sb2_chapters_sb2_chapter4_29_0.png
- masspy-v0.1.1/_images/education_sb2_chapters_sb2_chapter4_8_0.png
- masspy-v0.1.1/_images/Figure-5-3.png
- masspy-v0.1.1/_images/education_sb2_chapters_sb2_chapter8_59_1.png
- masspy-v0.1.1/_images/education_sb2_chapters_sb2_chapter11_64_0.png
- masspy-v0.1.1/_images/Figure-10-4.png
- masspy-v0.1.1/_images/Figure-3-5.png
- masspy-v0.1.1/_images/education_sb2_chapters_sb2_chapter9_158_0.png
- masspy-v0.1.1/_images/education_sb2_chapters_sb2_chapter9_24_0.png
- masspy-v0.1.1/_images/education_sb2_model_construction_sb2_pentose_phosphate_pathway_26_1.png
- masspy-v0.1.1/_images/tutorials_plot_visualization_42_1.png
- masspy-v0.1.1/_images/education_sb2_chapters_sb2_chapter12_72_0.png
- masspy-v0.1.1/_images/tutorials_compartments_47_1.png
- masspy-v0.1.1/_images/tutorials_ensemble_modeling_42_1.png
- masspy-v0.1.1/_images/gallery_visualization_catalytic_potential_visualizations_25_0.png
- masspy-v0.1.1/_images/Figure-10-21.png
- masspy-v0.1.1/_images/Figure-9-7.png
- masspy-v0.1.1/_images/education_sb2_chapters_sb2_chapter9_160_0.png
- masspy-v0.1.1/_images/Table-7-7.png
- masspy-v0.1.1/_images/tutorials_plot_visualization_13_1.png
- masspy-v0.1.1/_images/tutorials_ensemble_modeling_40_1.png
- masspy-v0.1.1/_images/education_sb2_chapters_sb2_chapter9_112_0.png
- masspy-v0.1.1/_images/Figure-8-14.png
- masspy-v0.1.1/_images/Figure-2-1.png
- masspy-v0.1.1/_images/education_sb2_chapters_sb2_chapter12_77_0.png
- masspy-v0.1.1/_images/Figure-9-A1.png
- masspy-v0.1.1/_images/Figure-7-4.png
- masspy-v0.1.1/_images/education_sb2_chapters_sb2_chapter3_95_1.png
- masspy-v0.1.1/_images/Table-1-3.png
- masspy-v0.1.1/_images/tutorials_dynamic_simulation_36_0.png
- masspy-v0.1.1/_images/Figure-2-7.png
- masspy-v0.1.1/_images/Figure-11-2.png
- masspy-v0.1.1/_images/education_sb2_chapters_sb2_chapter10_51_0.png
- masspy-v0.1.1/_images/Figure-8-1.png
- masspy-v0.1.1/_images/education_sb2_chapters_sb2_chapter6_13_0.png
- masspy-v0.1.1/_images/education_sb2_chapters_sb2_chapter14_48_0.png
- masspy-v0.1.1/_images/gallery_visualization_catalytic_potential_visualizations_18_0.png
- masspy-v0.1.1/_images/education_sb2_chapters_sb2_chapter9_79_0.png
- masspy-v0.1.1/_images/education_sb2_chapters_sb2_chapter8_83_0.png
- masspy-v0.1.1/_images/education_sb2_chapters_sb2_chapter12_28_0.png
- masspy-v0.1.1/_images/tutorials_plot_visualization_19_1.png
- masspy-v0.1.1/_images/education_sb2_chapters_sb2_chapter11_82_0.png
- masspy-v0.1.1/_images/education_sb2_chapters_sb2_chapter5_23_0.png
- masspy-v0.1.1/_images/Figure-8-16.png
- masspy-v0.1.1/_images/education_sb2_chapters_sb2_chapter5_18_0.png
- masspy-v0.1.1/_images/tutorials_dynamic_simulation_50_0.png
- masspy-v0.1.1/_images/education_sb2_chapters_sb2_chapter14_29_0.png
- masspy-v0.1.1/_images/Figure-9-A3.png
- masspy-v0.1.1/_images/Figure-12-1.png
- masspy-v0.1.1/_images/Figure-9-2.png
- masspy-v0.1.1/_images/education_sb2_chapters_sb2_chapter4_13_0.png
- masspy-v0.1.1/_images/Figure-3-1.png
- masspy-v0.1.1/_images/tutorials_plot_visualization_25_0.png
- masspy-v0.1.1/_images/education_sb2_chapters_sb2_chapter10_66_0.png
- masspy-v0.1.1/_images/tutorials_compartments_41_2.png
- masspy-v0.1.1/_images/education_sb2_chapters_sb2_chapter9_131_0.png
- masspy-v0.1.1/_images/gallery_visualization_catalytic_potential_visualizations_16_0.png
- masspy-v0.1.1/_images/education_sb2_chapters_sb2_chapter9_162_0.png
- masspy-v0.1.1/_images/education_sb2_chapters_sb2_chapter11_72_0.png
- masspy-v0.1.1/_images/education_sb2_chapters_sb2_chapter9_69_0.png
- masspy-v0.1.1/_images/Figure-9-23.png
- masspy-v0.1.1/_images/education_sb2_chapters_sb2_chapter9_127_0.png
- masspy-v0.1.1/_images/Figure-2-11.png
- masspy-v0.1.1/_images/education_sb2_chapters_sb2_chapter10_70_0.png
- masspy-v0.1.1/_images/education_sb2_chapters_sb2_chapter3_89_1.png
- masspy-v0.1.1/_images/education_sb2_chapters_sb2_chapter11_31_0.png
- masspy-v0.1.1/_images/education_sb2_chapters_sb2_chapter12_89_0.png
- masspy-v0.1.1/_images/education_sb2_chapters_sb2_chapter12_79_0.png
- masspy-v0.1.1/_images/education_sb2_chapters_sb2_chapter12_91_1.png
- masspy-v0.1.1/_images/education_sb2_chapters_sb2_chapter10_58_0.png
- masspy-v0.1.1/_images/education_sb2_chapters_sb2_chapter14_50_0.png
- masspy-v0.1.1/_images/Table-7-5.png
- masspy-v0.1.1/_images/gallery_visualization_catalytic_potential_visualizations_38_0.png
- masspy-v0.1.1/_images/education_sb2_chapters_sb2_chapter11_109_0.png
- masspy-v0.1.1/_images/education_sb2_chapters_sb2_chapter3_91_1.png
- masspy-v0.1.1/_images/education_sb2_chapters_sb2_chapter9_144_0.png
- masspy-v0.1.1/_images/Figure-10-20.png
- masspy-v0.1.1/_images/education_sb2_model_construction_sb2_hemoglobin_28_1.png
- masspy-v0.1.1/_images/education_sb2_chapters_sb2_chapter9_41_0.png
- masspy-v0.1.1/_images/Figure-10-16.png
- masspy-v0.1.1/_images/education_sb2_chapters_sb2_chapter13_74_0.png
- masspy-v0.1.1/_images/Figure-12-2.png
- masspy-v0.1.1/_images/education_sb2_chapters_sb2_chapter3_109_1.png
- masspy-v0.1.1/_images/Figure-3-3.png
- masspy-v0.1.1/_images/education_sb2_chapters_sb2_chapter9_50_0.png
- masspy-v0.1.1/_images/education_sb2_chapters_sb2_chapter4_21_0.png
- masspy-v0.1.1/_images/education_sb2_chapters_sb2_chapter14_42_0.png
- masspy-v0.1.1/_images/education_sb2_chapters_sb2_chapter13_36_0.png
- masspy-v0.1.1/_images/education_sb2_chapters_sb2_chapter8_75_0.png
- masspy-v0.1.1/_images/education_sb2_chapters_sb2_chapter14_63_0.png
- masspy-v0.1.1/_images/Table-7-3.png
- masspy-v0.1.1/_images/Figure-2-6.png
- masspy-v0.1.1/_images/Figure-14-2.png
- masspy-v0.1.1/_images/Figure-3-2.png
- masspy-v0.1.1/_images/education_sb2_chapters_sb2_chapter11_100_0.png
- masspy-v0.1.1/_images/Figure-12-7.png
- masspy-v0.1.1/_images/Figure-9-12.png
- masspy-v0.1.1/_images/Figure-8-3.png
- masspy-v0.1.1/_images/education_sb2_chapters_sb2_chapter3_87_1.png
- masspy-v0.1.1/_images/education_sb2_chapters_sb2_chapter10_49_0.png
- masspy-v0.1.1/_images/tutorials_plot_visualization_21_0.png
- masspy-v0.1.1/_images/education_sb2_chapters_sb2_chapter9_15_1.png
- masspy-v0.1.1/_images/education_sb2_chapters_sb2_chapter12_36_0.png
- masspy-v0.1.1/_images/Figure-10-19.png
- masspy-v0.1.1/_images/education_sb2_chapters_sb2_chapter14_46_0.png
- masspy-v0.1.1/_images/multicompartment.png
- masspy-v0.1.1/_images/education_sb2_chapters_sb2_chapter14_74_0.png
- masspy-v0.1.1/_images/education_sb2_chapters_sb2_chapter13_68_0.png
- masspy-v0.1.1/_images/Figure-10-2.png
- masspy-v0.1.1/_images/Figure-2-3.png
- masspy-v0.1.1/_images/tutorials_plot_visualization_40_1.png
- masspy-v0.1.1/_images/education_sb2_chapters_sb2_chapter11_80_0.png
- masspy-v0.1.1/_images/education_sb2_chapters_sb2_chapter12_38_0.png
- masspy-v0.1.1/_images/Table-7-2.png
- masspy-v0.1.1/_images/Figure-2-9.png
- masspy-v0.1.1/_images/education_sb2_chapters_sb2_chapter13_44_0.png
- masspy-v0.1.1/_images/education_sb2_chapters_sb2_chapter9_142_0.png
- masspy-v0.1.1/_images/education_sb2_chapters_sb2_chapter4_26_0.png
- masspy-v0.1.1/_images/Figure-2-2.png
- masspy-v0.1.1/_images/Figure-8-2.png
- masspy-v0.1.1/_images/education_sb2_chapters_sb2_chapter8_31_0.png
- masspy-v0.1.1/_images/Figure-1-1.png
- masspy-v0.1.1/_images/Figure-10-1.png
- masspy-v0.1.1/_images/education_sb2_chapters_sb2_chapter10_60_0.png
- masspy-v0.1.1/_images/education_sb2_chapters_sb2_chapter11_92_0.png
- masspy-v0.1.1/_images/education_sb2_chapters_sb2_chapter6_8_0.png
- masspy-v0.1.1/_images/gallery_visualization_catalytic_potential_visualizations_48_0.png
- masspy-v0.1.1/_images/Figure-9-11.png
- masspy-v0.1.1/_images/education_sb2_chapters_sb2_chapter9_54_0.png
- masspy-v0.1.1/_images/education_sb2_chapters_sb2_chapter10_72_0.png
- masspy-v0.1.1/_images/Figure-9-17.png
- masspy-v0.1.1/_images/education_sb2_chapters_sb2_chapter8_81_0.png
- masspy-v0.1.1/_images/Figure-9-A4.png
- masspy-v0.1.1/_images/education_sb2_chapters_sb2_chapter8_34_0.png
- masspy-v0.1.1/_images/tutorials_plot_visualization_11_1.png
- masspy-v0.1.1/_images/education_sb2_chapters_sb2_chapter14_66_0.png
- masspy-v0.1.1/_images/Table-8-1.png
- masspy-v0.1.1/_images/education_sb2_chapters_sb2_chapter10_93_0.png
- masspy-v0.1.1/_images/Figure-11-8.png
- masspy-v0.1.1/_images/gallery_visualization_catalytic_potential_visualizations_4_1.png
- masspy-v0.1.1/_images/education_sb2_chapters_sb2_chapter5_14_0.png
- masspy-v0.1.1/_images/Table-1-2.png
- masspy-v0.1.1/_images/Figure-2-13.png
- masspy-v0.1.1/_images/Figure-3-4.png
- masspy-v0.1.1/_images/Figure-2-8.png
- masspy-v0.1.1/_images/tutorials_plot_visualization_38_1.png
- masspy-v0.1.1/_images/Figure-8-19.png
- masspy-v0.1.1/_images/Figure-8-13.png
- masspy-v0.1.1/_images/Figure-9-3.png
- masspy-v0.1.1/_images/education_sb2_chapters_sb2_chapter14_70_0.png
- masspy-v0.1.1/_images/tutorials_ensemble_modeling_44_1.png
- masspy-v0.1.1/_images/education_sb2_chapters_sb2_chapter12_50_0.png
- masspy-v0.1.1/_images/Figure-7-2.png
- masspy-v0.1.1/_images/education_sb2_chapters_sb2_chapter8_53_1.png
- masspy-v0.1.1/_images/Figure-10-17.png
- masspy-v0.1.1/_images/education_sb2_chapters_sb2_chapter11_75_0.png
- masspy-v0.1.1/_images/education_sb2_chapters_sb2_chapter13_71_0.png
- masspy-v0.1.1/_images/tutorials_plot_visualization_36_1.png
- masspy-v0.1.1/_images/education_sb2_chapters_sb2_chapter9_106_0.png
- masspy-v0.1.1/_images/education_sb2_chapters_sb2_chapter10_68_0.png
- masspy-v0.1.1/_images/Figure-5-1.png
- masspy-v0.1.1/_images/Table-3-1.png
- masspy-v0.1.1/_images/Figure-14-1.png
- masspy-v0.1.1/_images/education_sb2_chapters_sb2_chapter14_44_0.png
- masspy-v0.1.1/_images/Figure-5-8.png
- masspy-v0.1.1/_images/Figure-8-4.png
- masspy-v0.1.1/_images/education_sb2_chapters_sb2_chapter11_90_0.png
- masspy-v0.1.1/_images/education_sb2_chapters_sb2_chapter3_103_1.png
- masspy-v0.1.1/_images/education_sb2_chapters_sb2_chapter14_53_0.png
- masspy-v0.1.1/_images/education_sb2_chapters_sb2_chapter9_108_0.png
- masspy-v0.1.1/_images/education_sb2_chapters_sb2_chapter3_99_0.png
- masspy-v0.1.1/_images/education_sb2_chapters_sb2_chapter10_88_0.png
- masspy-v0.1.1/_images/tutorials_plot_visualization_6_0.png
- masspy-v0.1.1/_images/Figure-1-3.png
- masspy-v0.1.1/_images/tutorials_plot_visualization_49_1.png
- masspy-v0.1.1/_images/Figure-6-5.png
- masspy-v0.1.1/_images/Table-7-1.png
- masspy-v0.1.1/_images/Figure-12-6.png
- masspy-v0.1.1/_images/education_sb2_chapters_sb2_chapter8_73_0.png
- masspy-v0.1.1/_images/education_sb2_chapters_sb2_chapter9_81_0.png
- masspy-v0.1.1/_images/Figure-8-5.png
- masspy-v0.1.1/_images/education_sb2_chapters_sb2_chapter9_146_0.png
- masspy-v0.1.1/_images/Figure-9-A2.png
- masspy-v0.1.1/_images/gallery_visualization_catalytic_potential_visualizations_44_0.png
- masspy-v0.1.1/_images/education_sb2_chapters_sb2_chapter9_26_0.png
- masspy-v0.1.1/_images/Figure-9-18.png
- masspy-v0.1.1/_images/education_sb2_chapters_sb2_chapter8_55_1.png
- masspy-v0.1.1/_images/education_sb2_chapters_sb2_chapter10_62_0.png
- masspy-v0.1.1/_images/Figure-6-1.png
- masspy-v0.1.1/_images/education_sb2_model_construction_sb2_glycolysis_26_1.png
- masspy-v0.1.1/_images/Figure-5-6.png
- masspy-v0.1.1/_images/education_sb2_chapters_sb2_chapter12_85_0.png
- masspy-v0.1.1/_images/education_sb2_chapters_sb2_chapter6_18_0.png
- masspy-v0.1.1/_images/education_sb2_chapters_sb2_chapter10_102_0.png
- masspy-v0.1.1/_images/education_sb2_chapters_sb2_chapter9_110_0.png
- masspy-v0.1.1/_images/tutorials_plot_visualization_23_0.png
- masspy-v0.1.1/_images/education_sb2_chapters_sb2_chapter11_88_0.png
- masspy-v0.1.1/_images/Figure-13-6.png
- masspy-v0.1.1/_images/gallery_visualization_catalytic_potential_visualizations_42_0.png
- masspy-v0.1.1/_images/tutorials_enzyme_modules_80_2.png
- masspy-v0.1.1/_images/Figure-9-6.png
- masspy-v0.1.1/_images/education_sb2_chapters_sb2_chapter12_61_0.png
- masspy-v0.1.1/_images/education_sb2_chapters_sb2_chapter3_107_1.png
- masspy-v0.1.1/_images/tutorials_ensemble_modeling_48_1.png
- masspy-v0.1.1/_images/tutorials_plot_visualization_34_1.png
- masspy-v0.1.1/_images/education_sb2_chapters_sb2_chapter9_83_0.png
- masspy-v0.1.1/_images/Figure-13-1.png
- masspy-v0.1.1/_images/education_sb2_chapters_sb2_chapter13_62_0.png
- masspy-v0.1.1/_images/tutorials_dynamic_simulation_48_0.png
- masspy-v0.1.1/_images/education_sb2_chapters_sb2_chapter8_26_1.png
- masspy-v0.1.1/_images/Figure-11-1.png
- masspy-v0.1.1/_images/tutorials_plot_visualization_53_1.png
- masspy-v0.1.1/_images/tutorials_plot_visualization_32_1.png
- masspy-v0.1.1/_images/Figure-12-20.png
- masspy-v0.1.1/_images/Figure-2-10.png
- masspy-v0.1.1/_images/Figure-11-6.png
- masspy-v0.1.1/_images/Figure-8-6.png
- masspy-v0.1.1/_images/Table-7-8.png
- masspy-v0.1.1/_images/education_sb2_chapters_sb2_chapter9_77_0.png
- masspy-v0.1.1/_images/education_sb2_chapters_sb2_chapter13_42_0.png
- masspy-v0.1.1/_images/Figure-2-5.png
- masspy-v0.1.1/_images/education_sb2_chapters_sb2_chapter11_39_0.png
- masspy-v0.1.1/_images/education_sb2_chapters_sb2_chapter3_93_1.png
- masspy-v0.1.1/_images/education_sb2_chapters_sb2_chapter13_78_0.png
- masspy-v0.1.1/_images/tutorials_compartments_43_1.png
- masspy-v0.1.1/_images/tutorials_compartments_45_1.png
- masspy-v0.1.1/_images/Figure-8-11.png
- masspy-v0.1.1/_images/education_sb2_chapters_sb2_chapter3_85_1.png
- masspy-v0.1.1/_images/education_sb2_chapters_sb2_chapter13_46_0.png
- masspy-v0.1.1/_images/Table-1-1.png
- masspy-v0.1.1/_images/tutorials_dynamic_simulation_46_0.png
- masspy-v0.1.1/_images/education_sb2_chapters_sb2_chapter10_64_0.png
- masspy-v0.1.1/_images/Figure-2-4.png
- masspy-v0.1.1/_images/education_sb2_chapters_sb2_chapter8_28_1.png
- masspy-v0.1.1/_images/tutorials_plot_visualization_17_1.png
- masspy-v0.1.1/_images/education_sb2_chapters_sb2_chapter3_97_1.png
- masspy-v0.1.1/_images/gallery_visualization_catalytic_potential_visualizations_23_0.png
- masspy-v0.1.1/_images/education_sb2_chapters_sb2_chapter11_54_0.png
- masspy-v0.1.1/_images/Figure-7-3.png
- masspy-v0.1.1/_images/education_sb2_chapters_sb2_chapter5_11_0.png
- masspy-v0.1.1/_images/education_sb2_chapters_sb2_chapter8_85_0.png
- masspy-v0.1.1/_images/tutorials_ensemble_modeling_46_0.png
- masspy-v0.1.1/_images/education_sb2_chapters_sb2_chapter12_75_0.png
- masspy-v0.1.1/_images/education_sb2_chapters_sb2_chapter12_81_0.png
- masspy-v0.1.1/_images/Table-7-4.png
- masspy-v0.1.1/_images/education_sb2_chapters_sb2_chapter11_41_0.png
- masspy-v0.1.1/_images/Figure-7-1.png
- masspy-v0.1.1/_static/jquery-3.5.1.js
- masspy-v0.1.1/_static/basic.css
- masspy-v0.1.1/_static/searchtools.js
- masspy-v0.1.1/_static/minus.png
- masspy-v0.1.1/_static/underscore.js
- masspy-v0.1.1/_static/plus.png
[truncated: 48 more entries]
