# Supplementary material for: MASSpy: Building, simulating, and visualizing dynamic biological models in Python using mass action kinetics
Source: PLoS Comput Biol. 2021 Jan 28;17(1):e1008208. doi: 10.1371/journal.pcbi.1008208 (PMC7872247; doi:10.1371/journal.pcbi.1008208)
Supplement: S2 Data — Includes the steady state concentration data for all metabolites and enzymes in the E. coli glycolytic subnetwork in the case study. (XLSX) [file pcbi.1008208.s007.xlsx]

## Sheet: Case Study St. St. Concs 
Steady state concentrations (M)		Flux split for Isozymes		Isozyme 1: 99% , Isozyme 2: 1%							Isozyme 1: 75% , Isozyme 2: 25%							Isozyme 1: 50% , Isozyme 2: 50%							Isozyme 1: 25% , Isozyme 2: 75%							Isozyme 1: 1% , Isozyme 2: 99%
		Metabolite ID	Name	mean	std	min	0.25	0.5	0.75	max	mean	std	min	0.25	0.5	0.75	max	mean	std	min	0.25	0.5	0.75	max	mean	std	min	0.25	0.5	0.75	max	mean	std	min	0.25	0.5	0.75	max
Carbon Source	Glucose	_13dpg_c	3-Phospho-D-glyceroyl-phosphate	0.000151937	0.000166285	1.10661e-05	3.88483e-05	9.60463e-05	0.000183532	0.000734136	0.00015547	0.000170588	1.1525e-05	4.02127e-05	9.67672e-05	0.000184453	0.000753041	0.000157477	0.000173905	1.20127e-05	4.17356e-05	9.93762e-05	0.000178377	0.00077185	0.000159179	0.000176777	1.23902e-05	4.33154e-05	0.000100044	0.000178591	0.000789333	0.000162468	0.000180989	1.25702e-05	4.44359e-05	0.000101524	0.000180285	0.000805686
		_2pg_c	D-Glycerate-2-phosphate	0.00126492	0.0014365	0.000124854	0.000387002	0.000715682	0.00155415	0.0071707	0.00121972	0.00139057	0.000121367	0.000370896	0.000688732	0.00147414	0.00700691	0.00116168	0.00133289	0.000117739	0.000355106	0.00065816	0.00137755	0.00681371	0.00110296	0.00127268	0.00011416	0.000340371	0.000626988	0.00128377	0.00660209	0.00105447	0.00122072	0.000110843	0.00032699	0.00059948	0.00123601	0.00639653
		_3pg_c	D-Glycerate-3-phosphate	0.0131405	0.0130732	0.00133249	0.00434112	0.00807988	0.0177196	0.0624132	0.0123279	0.0123656	0.00126866	0.00403594	0.00766589	0.0163257	0.0599506	0.0113561	0.0115344	0.00120187	0.00371314	0.00709234	0.0147862	0.0571871	0.0104249	0.0107207	0.00111112	0.00335537	0.00663177	0.0135943	0.0542931	0.00968	0.0100418	0.00104858	0.00311604	0.00624553	0.0127958	0.0515842
		adp_c	Adenosine diphosphate	0.00490059	0.00345079	0.000512742	0.00189419	0.00413935	0.00700524	0.0131969	0.00460544	0.00324607	0.000483733	0.00180249	0.00389546	0.00657286	0.0124411	0.0042984	0.00303125	0.000455905	0.0017067	0.00363876	0.00615414	0.0116463	0.0040041	0.00282456	0.00043148	0.00160783	0.00338661	0.00573663	0.0108562	0.00373403	0.00263435	0.000411603	0.00150769	0.00315113	0.00533601	0.0101313
		amp_c	Adenosine monophosphate	0.00799715	0.00761945	0.000321779	0.0017062	0.00626282	0.0111223	0.0268505	0.0080099	0.0076285	0.000321824	0.0017069	0.00629392	0.0111233	0.0268918	0.00802101	0.00763608	0.000321862	0.0017075	0.00632144	0.0111242	0.0269259	0.0080303	0.00764219	0.000321893	0.00170799	0.0063447	0.0111249	0.0269531	0.00803783	0.00764698	0.000321916	0.00170838	0.0063586	0.0111255	0.0269742
		atp_c	Adenosine triphosphate	0.0144504	0.0191408	0.00175094	0.00394006	0.00785265	0.0182197	0.138794	0.0148457	0.0196501	0.00180355	0.00404469	0.00807804	0.0187463	0.142297	0.0152576	0.0201854	0.00185477	0.00415495	0.0083192	0.0192656	0.146016	0.0156551	0.0207131	0.00190006	0.00426378	0.00855002	0.0197303	0.149759	0.0160213	0.0212075	0.00194116	0.00436238	0.00876373	0.0201349	0.153325
		dhap_c	Dihydroxyacetone-phosphate	0.0183188	0.0148176	0.00145986	0.00741041	0.0133721	0.0268847	0.068303	0.0144143	0.0112097	0.00136335	0.00579141	0.0108029	0.0207562	0.0497006	0.0105163	0.00884966	0.00104852	0.00403735	0.0076403	0.0150213	0.0438173	0.00826846	0.0074861	0.000795177	0.00293977	0.00572522	0.0108604	0.037923	0.00711517	0.00650722	0.000650465	0.00252259	0.00488679	0.00942735	0.0332924
		f6p_c	D-Fructose-6-phosphate	0.00305759	0.00218618	0.000245495	0.00106472	0.00261861	0.00444848	0.00876199	0.00309124	0.00221102	0.000255316	0.00106863	0.00263847	0.00446178	0.0088188	0.00315582	0.00225673	0.000272025	0.00107399	0.00267061	0.00465429	0.00889976	0.00322447	0.00230714	0.000284105	0.00108064	0.00271183	0.00481992	0.00911453	0.00326911	0.0023406	0.000287421	0.00108747	0.00274426	0.00488802	0.00929632
		fdp_c	D-Fructose-1-6-bisphosphate	0.0304885	0.0241072	0.00104736	0.0119106	0.0242882	0.043722	0.103568	0.0325412	0.025334	0.00121451	0.0126246	0.0262173	0.0480168	0.106513	0.0359129	0.0277108	0.00144367	0.0137292	0.0290255	0.0524412	0.113148	0.0399541	0.0308707	0.00168219	0.014967	0.0330716	0.056686	0.124934	0.0435496	0.0336526	0.00187152	0.0159371	0.0357358	0.0610847	0.137805
		g3p_c	Glyceraldehyde 3-phosphate	9.04087e-05	6.81151e-05	2.11462e-05	4.18808e-05	7.23634e-05	0.000103363	0.000366518	8.91149e-05	6.61049e-05	2.14985e-05	4.21267e-05	7.03636e-05	0.000104597	0.000353587	8.59402e-05	6.31691e-05	2.18464e-05	4.11442e-05	6.83214e-05	0.000104815	0.000333466	8.26356e-05	6.03494e-05	2.21791e-05	4.09601e-05	6.54891e-05	0.000105369	0.000312952	8.08776e-05	5.8563e-05	2.0847e-05	4.00571e-05	6.33314e-05	0.000101994	0.000300829
		g6p_c	D-Glucose-6-phosphate	0.00309459	0.00378347	0.000361908	0.000687056	0.00148636	0.00386333	0.0186916	0.00310567	0.00380567	0.000362528	0.000687604	0.00149183	0.00386458	0.0189478	0.00312772	0.00384659	0.00036386	0.000688398	0.00150014	0.0038998	0.0193018	0.00314778	0.00388199	0.000365454	0.00068933	0.00150918	0.00394052	0.0195915	0.00315926	0.0039015	0.000366422	0.000690116	0.00151561	0.00395864	0.0197456
		gdp_c	Guanosine-5'-diphosphate	0.00144774	0.00184319	0.000128084	0.000413144	0.000686291	0.00166653	0.00861927	0.00144774	0.00184319	0.000128084	0.000413144	0.000686291	0.00166653	0.00861927	0.00144774	0.00184319	0.000128084	0.000413144	0.000686291	0.00166653	0.00861927	0.00144774	0.00184319	0.000128084	0.000413144	0.000686291	0.00166653	0.00861927	0.00144774	0.00184319	0.000128084	0.000413144	0.000686291	0.00166653	0.00861927
		h2o_c	H2O	1	0	1	1	1	1	1	1	0	1	1	1	1	1	1	0	1	1	1	1	1	1	0	1	1	1	1	1	1	0	1	1	1	1	1
		h_c	H+	1	0	1	1	1	1	1	1	0	1	1	1	1	1	1	0	1	1	1	1	1	1	0	1	1	1	1	1	1	0	1	1	1	1	1
		lac__D_c	D-Lactate	0.00906376	0.00758787	0.000604606	0.00322545	0.00713029	0.0134797	0.0412998	0.00931484	0.00787751	0.000615468	0.00330431	0.007267	0.0137447	0.0440869	0.00954259	0.00815435	0.000625255	0.00338618	0.00739481	0.0139964	0.0467547	0.00974788	0.00840746	0.000633851	0.00347185	0.00757698	0.0141976	0.0491508	0.00994283	0.00864127	0.00064214	0.00355402	0.00768658	0.0143409	0.0512898
		nad_c	Nicotinamide-adenine-dinucleotide	0.112834	0.0832052	0.00353348	0.0359833	0.0954761	0.180769	0.323397	0.114149	0.0841558	0.003554	0.036328	0.0964631	0.18281	0.325657	0.116212	0.0856968	0.00357638	0.0370656	0.0975374	0.189077	0.328378	0.118383	0.0873554	0.00359974	0.0380226	0.0983424	0.19218	0.331463	0.120001	0.0885889	0.00362288	0.0386227	0.0991734	0.194675	0.337473
		nadh_c	Nicotinamide-adenine-dinucleotide-reduced	3.55017e-05	4.01457e-05	1.96979e-06	6.64965e-06	2.074e-05	4.57125e-05	0.000177605	3.53478e-05	3.99647e-05	1.96055e-06	6.6081e-06	2.06969e-05	4.55782e-05	0.000177322	3.5114e-05	3.96744e-05	1.94886e-06	6.47984e-06	2.06302e-05	4.54177e-05	0.00017692	3.48643e-05	3.93686e-05	1.93655e-06	6.38209e-06	2.0546e-05	4.52372e-05	0.00017641	3.46741e-05	3.91428e-05	1.92535e-06	6.34185e-06	2.04738e-05	4.50528e-05	0.000175896
		pep_c	Phosphoenolpyruvate	0.00100306	0.00142102	0.000199213	0.000325769	0.000515403	0.000847726	0.00872957	0.000975022	0.00138661	0.000192618	0.000316165	0.00050001	0.000823394	0.00853932	0.000943475	0.0013481	0.000185018	0.000303358	0.000482756	0.000796945	0.00832713	0.000911236	0.00130768	0.000177359	0.000291546	0.000466292	0.000769913	0.00810301	0.000881404	0.00126852	0.000170689	0.000280928	0.000450791	0.000744408	0.00788318
		pi_c	Phosphate	0.00154335	0.00171173	7.45299e-05	0.00039397	0.000875453	0.00185243	0.0065565	0.00157005	0.00173845	7.5264e-05	0.000397682	0.000892171	0.00188429	0.00664167	0.00160549	0.0017713	7.64987e-05	0.000414818	0.000911471	0.0019261	0.00678125	0.00164325	0.00180659	7.81957e-05	0.000425663	0.000929668	0.00197438	0.00697413	0.00167488	0.00183621	7.96233e-05	0.000435935	0.000950916	0.0020205	0.00711485
		pyr_c	Pyruvate	0.000954009	0.00140861	0.000121593	0.000228682	0.00037605	0.00110147	0.00843795	0.00107444	0.00158785	0.000136094	0.000257263	0.000425128	0.00125092	0.00963008	0.00120004	0.00177311	0.000151794	0.000287687	0.000474393	0.00140309	0.0108599	0.00132398	0.0019539	0.000167832	0.000318319	0.000525048	0.00156946	0.0120612	0.00144094	0.0021229	0.000183299	0.000347884	0.000574523	0.00172513	0.0131813
	Pyruvate	_13dpg_c	3-Phospho-D-glyceroyl-phosphate	6.84153e-05	8.1531e-05	2.85803e-06	1.52033e-05	3.42332e-05	9.17406e-05	0.000407868	7.05743e-05	8.34958e-05	3.04233e-06	1.5664e-05	3.50164e-05	9.4968e-05	0.000423795	7.28446e-05	8.54472e-05	3.24258e-06	1.64857e-05	3.72767e-05	9.69956e-05	0.000439069	7.45771e-05	8.66844e-05	3.38252e-06	1.67902e-05	3.81333e-05	9.76592e-05	0.000446628	7.56328e-05	8.72448e-05	3.50317e-06	1.74325e-05	3.82486e-05	9.98629e-05	0.000449432
		_2pg_c	D-Glycerate-2-phosphate	0.000885807	0.000999251	5.31486e-05	0.000175305	0.000486633	0.00134524	0.00390221	0.000906309	0.00102244	5.53051e-05	0.000177685	0.000494426	0.00136474	0.00398475	0.000930428	0.00105006	5.77186e-05	0.00018167	0.000503878	0.00138602	0.00408776	0.000957019	0.00108096	6.00838e-05	0.000185745	0.00051473	0.00140975	0.00420983	0.00098467	0.00111321	6.21035e-05	0.000189132	0.000526507	0.00143963	0.00434613
		_3pg_c	D-Glycerate-3-phosphate	0.00261176	0.00294973	0.00015403	0.000520149	0.0014371	0.00397487	0.0114959	0.00265389	0.00299599	0.000161102	0.00052559	0.00144953	0.00400211	0.0116639	0.00270786	0.00305604	0.000169182	0.000532573	0.00146792	0.00403863	0.0118743	0.00277025	0.00312664	0.000177151	0.000538636	0.0014918	0.00408521	0.0121241	0.0028363	0.00320128	0.000183903	0.000544583	0.00151942	0.00413614	0.0123899
		adp_c	Adenosine diphosphate	0.000599183	0.000734031	3.70542e-05	9.67532e-05	0.000320039	0.000808718	0.00302373	0.000602068	0.000737921	3.77206e-05	9.7876e-05	0.000322035	0.00080553	0.002993	0.000609117	0.00074814	3.85309e-05	9.93809e-05	0.000325052	0.000800503	0.00298534	0.000622731	0.000768309	3.94922e-05	0.000100837	0.000330139	0.000811094	0.00302462	0.000641559	0.000796569	4.05891e-05	0.000101217	0.000337297	0.000823315	0.00309002
		amp_c	Adenosine monophosphate	0.00423292	0.00455446	0.000181254	0.000722705	0.00214193	0.00614917	0.0161584	0.00422299	0.00454497	0.000180427	0.000720917	0.00213809	0.00613924	0.0161004	0.00421314	0.00453538	0.000179635	0.000719287	0.0021341	0.00612153	0.0160388	0.00420356	0.00452594	0.000178866	0.000717849	0.00212986	0.00610088	0.0160028	0.004194	0.00451657	0.000178078	0.000716474	0.00212513	0.00608276	0.0159972
		atp_c	Adenosine triphosphate	0.039451	0.0447291	0.00261655	0.00723176	0.021966	0.0546975	0.216038	0.0396395	0.0450071	0.00264946	0.00729688	0.0219916	0.0551378	0.216195	0.0397632	0.0452209	0.00267652	0.00734952	0.0219498	0.0555917	0.21654	0.0397658	0.0452938	0.00268565	0.00735754	0.0218697	0.0559767	0.216761	0.0396704	0.0452554	0.00268561	0.00733649	0.0217805	0.0562547	0.216661
		dhap_c	Dihydroxyacetone-phosphate	0.00178065	0.0012723	0.000219287	0.000821995	0.00140631	0.0024112	0.00571421	0.00231518	0.00181899	0.000250254	0.000992052	0.00176967	0.00301908	0.00860534	0.00308509	0.00259024	0.000291799	0.00120359	0.0022594	0.00399647	0.0124091	0.00400521	0.00342529	0.000342508	0.00146805	0.00289599	0.00556271	0.015938	0.00494411	0.00416055	0.000407026	0.00180295	0.00359037	0.00679567	0.0186631
		f6p_c	D-Fructose-6-phosphate	0.00223779	0.00245353	0.000133277	0.000508347	0.00123645	0.0032077	0.0110565	0.00216087	0.00236267	0.000130034	0.000493128	0.00118421	0.00304938	0.010544	0.0020622	0.00225358	0.000125317	0.000472172	0.00115427	0.00284053	0.00993434	0.00195364	0.00214014	0.000119614	0.000449664	0.0011026	0.00268665	0.00931849	0.00184647	0.00203361	0.000114067	0.000427807	0.00103179	0.00256894	0.00879743
		fdp_c	D-Fructose-1-6-bisphosphate	0.000152771	0.000199287	1.13747e-05	4.19179e-05	8.11533e-05	0.000175582	0.00116734	0.000193261	0.000234054	1.41235e-05	4.89609e-05	0.000103945	0.000236083	0.00133588	0.000258477	0.000293423	1.83119e-05	6.17046e-05	0.000143988	0.000351133	0.00145621	0.000327515	0.000363839	2.36479e-05	7.61701e-05	0.000184992	0.000454976	0.00171321	0.000376161	0.000415253	2.78435e-05	8.84462e-05	0.000218575	0.000502363	0.00198976
		g3p_c	Glyceraldehyde 3-phosphate	0.000828728	0.000626783	0.000110547	0.00037424	0.000645693	0.00115264	0.00262364	0.00105982	0.000857703	0.000125287	0.000439037	0.000791818	0.00153207	0.00388508	0.00138265	0.00117792	0.000144683	0.000549088	0.000992042	0.00203357	0.00550447	0.00175578	0.00152147	0.000167764	0.000662053	0.0012433	0.00258435	0.00697434	0.00212133	0.00181763	0.000196419	0.000794936	0.0015166	0.00322606	0.00808762
		g6p_c	D-Glucose-6-phosphate	0.002944	0.00377468	0.000231123	0.000505773	0.00131585	0.00414106	0.0188278	0.00291721	0.0037314	0.000229069	0.000502068	0.00130697	0.00412125	0.018528	0.00288136	0.0036768	0.000225974	0.000496082	0.00129283	0.00409101	0.0181505	0.00283965	0.00361651	0.000222327	0.00048853	0.00127415	0.00404985	0.0177436	0.00279583	0.00355654	0.000218915	0.00048111	0.00125197	0.00399901	0.0173771
		gdp_c	Guanosine-5'-diphosphate	0.00200424	0.00190936	8.47905e-05	0.000393832	0.00146989	0.00318661	0.00634675	0.00200424	0.00190936	8.47905e-05	0.000393832	0.00146989	0.00318661	0.00634675	0.00200424	0.00190936	8.47905e-05	0.000393832	0.00146989	0.00318661	0.00634675	0.00200424	0.00190936	8.47905e-05	0.000393832	0.00146989	0.00318661	0.00634675	0.00200424	0.00190936	8.47905e-05	0.000393832	0.00146989	0.00318661	0.00634675
		h2o_c	H2O	1	0	1	1	1	1	1	1	0	1	1	1	1	1	1	0	1	1	1	1	1	1	0	1	1	1	1	1	1	0	1	1	1	1	1
		h_c	H+	1	0	1	1	1	1	1	1	0	1	1	1	1	1	1	0	1	1	1	1	1	1	0	1	1	1	1	1	1	0	1	1	1	1	1
		lac__D_c	D-Lactate	0.00306688	0.00360142	0.00016612	0.000367134	0.00120402	0.00531227	0.0134652	0.00306705	0.00360275	0.0001664	0.000367532	0.00120058	0.00530819	0.0134606	0.0030694	0.00360645	0.000166162	0.000368063	0.00119908	0.00530747	0.01346	0.00307299	0.00361135	0.00016616	0.000368699	0.00119884	0.00530998	0.0134631	0.00307637	0.00361562	0.000166265	0.000369358	0.00119907	0.00531385	0.0134697
		nad_c	Nicotinamide-adenine-dinucleotide	0.0208017	0.0245761	0.00144519	0.00371114	0.00926816	0.0318491	0.113181	0.0207315	0.0245089	0.00143623	0.00368079	0.00923624	0.0316606	0.112794	0.020634	0.02441	0.0014189	0.00364671	0.00919323	0.0314005	0.112198	0.0205164	0.024285	0.00139998	0.00361339	0.00913998	0.0311561	0.111406	0.0203921	0.0241498	0.00138385	0.00358359	0.00907616	0.0309427	0.110469
		nadh_c	Nicotinamide-adenine-dinucleotide-reduced	0.000673812	0.000502638	2.11837e-05	0.000177535	0.000659093	0.00105365	0.00166441	0.000684969	0.000512372	2.12904e-05	0.000179588	0.000668925	0.0010772	0.00169103	0.000699087	0.000524658	2.14263e-05	0.000182373	0.000681179	0.00110463	0.00172641	0.00071476	0.000538141	2.15933e-05	0.000185766	0.000695182	0.00113598	0.00176477	0.000730561	0.000551552	2.17959e-05	0.000188195	0.000706241	0.00116416	0.0018072
		pep_c	Phosphoenolpyruvate	0.0145587	0.0162273	0.000963003	0.00296908	0.00795959	0.0219026	0.067954	0.0148955	0.0165882	0.000992777	0.00300928	0.00816608	0.0224564	0.0693514	0.0152338	0.0169654	0.00101826	0.00305202	0.00835475	0.0230205	0.070992	0.0155712	0.0173588	0.00103895	0.00309312	0.00850262	0.0235933	0.0729307	0.0159195	0.0177805	0.00105677	0.0031455	0.00864483	0.0241823	0.0752601
		pi_c	Phosphate	0.0022153	0.00332247	0.000138583	0.000291808	0.000812662	0.00259725	0.0140518	0.00219261	0.0032901	0.000137953	0.000289933	0.000804131	0.00256982	0.0139119	0.00216962	0.00325582	0.000137299	0.000288071	0.000795726	0.00254199	0.0137519	0.00214729	0.00322063	0.00013664	0.000286317	0.000788224	0.00251537	0.01359	0.00212596	0.00318657	0.000136021	0.000284654	0.000781202	0.00248734	0.0134511
		pyr_c	Pyruvate	0.000871774	0.00112831	6.35276e-05	0.00016	0.000398796	0.00103863	0.00524363	0.00085347	0.00110375	6.26027e-05	0.000157891	0.000390239	0.00101651	0.00514339	0.000835331	0.00107853	6.16479e-05	0.000155814	0.000382521	0.000993124	0.00502624	0.000817612	0.00105289	6.07075e-05	0.000153757	0.000375692	0.000970635	0.00489097	0.000799808	0.00102616	5.97947e-05	0.00015166	0.000369036	0.000947645	0.0047362

## Sheet: Case Study St. St. Enzyme Total
Steady state concentrations (M)		Flux split for Isozymes		Isozyme 1: 99% , Isozyme 2: 1%							Isozyme 1: 75% , Isozyme 2: 25%							Isozyme 1: 50% , Isozyme 2: 50%							Isozyme 1: 25% , Isozyme 2: 75%							Isozyme 1: 1% , Isozyme 2: 99%
		Enzyme ID	Name	mean	std	min	0.25	0.5	0.75	max	mean	std	min	0.25	0.5	0.75	max	mean	std	min	0.25	0.5	0.75	max	mean	std	min	0.25	0.5	0.75	max	mean	std	min	0.25	0.5	0.75	max
Carbon Source	Glucose	PGI	Glucose-6-phosphate isomerase	1.52979e-05	2.82449e-06	1.2368e-05	1.2988e-05	1.43824e-05	1.6521e-05	2.33855e-05	1.52979e-05	2.82449e-06	1.2368e-05	1.2988e-05	1.43824e-05	1.6521e-05	2.33855e-05	1.52979e-05	2.82449e-06	1.2368e-05	1.2988e-05	1.43824e-05	1.6521e-05	2.33855e-05	1.52979e-05	2.82449e-06	1.2368e-05	1.2988e-05	1.43824e-05	1.6521e-05	2.33855e-05	1.52979e-05	2.82449e-06	1.2368e-05	1.2988e-05	1.43824e-05	1.6521e-05	2.33855e-05
		PFK1	Phosphofructokinase-1	0.0689769	0.121354	0.00049171	0.0101208	0.0272148	0.0555911	0.802126	0.0522552	0.0919347	0.000372507	0.00766727	0.0206172	0.0421144	0.607671	0.0348368	0.0612898	0.000248338	0.00511151	0.0137448	0.0280763	0.405114	0.0174184	0.0306449	0.000124169	0.00255576	0.00687241	0.0140381	0.202557	0.000696736	0.0012258	4.96676e-06	0.00010223	0.000274896	0.000561526	0.00810228
		PFK2	Phosphofructokinase-2	7.52482e-06	1.98033e-05	1.07511e-07	9.4811e-07	2.4668e-06	5.93896e-06	0.000169624	0.000188121	0.000495083	2.68778e-06	2.37027e-05	6.16699e-05	0.000148474	0.00424061	0.000376241	0.000990165	5.37557e-06	4.74055e-05	0.00012334	0.000296948	0.00848122	0.000564362	0.00148525	8.06335e-06	7.11082e-05	0.00018501	0.000445422	0.0127218	0.000744958	0.00196053	1.06436e-05	9.38629e-05	0.000244213	0.000587957	0.0167928
		FBP1	Fructose-bisphosphatase-1	2.61703e-06	4.56869e-07	2.21244e-06	2.3092e-06	2.44333e-06	2.71058e-06	4.0419e-06	1.98259e-06	3.46113e-07	1.67609e-06	1.7494e-06	1.85101e-06	2.05347e-06	3.06205e-06	1.32173e-06	2.30742e-07	1.1174e-06	1.16626e-06	1.234e-06	1.36898e-06	2.04136e-06	6.60865e-07	1.15371e-07	5.58698e-07	5.83132e-07	6.17002e-07	6.8449e-07	1.02068e-06	2.64346e-08	4.61484e-09	2.23479e-08	2.33253e-08	2.46801e-08	2.73796e-08	4.08273e-08
		FBP2	Fructose-bisphosphatase-1	2.64253e-05	2.27486e-05	1.67801e-06	9.86617e-06	1.80639e-05	3.68671e-05	9.27744e-05	0.000660633	0.000568716	4.19503e-05	0.000246654	0.000451597	0.000921678	0.00231936	0.00132127	0.00113743	8.39006e-05	0.000493309	0.000903193	0.00184336	0.00463872	0.0019819	0.00170615	0.000125851	0.000739963	0.00135479	0.00276503	0.00695808	0.00261611	0.00225211	0.000166123	0.000976751	0.00178832	0.00364984	0.00918467
		FBA1	Fructose-bisphosphate aldolase-1	0.00217851	0.000728697	0.00148511	0.00164257	0.00194251	0.00245751	0.00509561	0.00165038	0.000552043	0.00112508	0.00124437	0.00147159	0.00186175	0.00386031	0.00110026	0.000368029	0.000750055	0.000829579	0.000981063	0.00124117	0.00257354	0.000550128	0.000184014	0.000375027	0.00041479	0.000490532	0.000620583	0.00128677	2.20051e-05	7.36057e-06	1.50011e-05	1.65916e-05	1.96213e-05	2.48233e-05	5.14708e-05
		FBA2	Fructose-bisphosphate aldolase-2	0.000721393	0.000809048	1.34193e-05	0.000149583	0.000473237	0.000964256	0.0041487	0.0180348	0.0202262	0.000335483	0.00373959	0.0118309	0.0241064	0.103718	0.0360696	0.0404524	0.000670965	0.00747917	0.0236618	0.0482128	0.207435	0.0541045	0.0606786	0.00100645	0.0112188	0.0354927	0.0723192	0.311153	0.0714179	0.0800958	0.00132851	0.0148088	0.0468504	0.0954614	0.410722
		TPI	Triose-phosphate isomerase	2.42186e-05	3.5209e-06	2.01343e-05	2.10617e-05	2.27207e-05	2.6732e-05	3.21183e-05	2.42186e-05	3.5209e-06	2.01343e-05	2.10617e-05	2.27207e-05	2.6732e-05	3.21183e-05	2.42186e-05	3.5209e-06	2.01343e-05	2.10617e-05	2.27207e-05	2.6732e-05	3.21183e-05	2.42186e-05	3.5209e-06	2.01343e-05	2.10617e-05	2.27207e-05	2.6732e-05	3.21183e-05	2.42186e-05	3.5209e-06	2.01343e-05	2.10617e-05	2.27207e-05	2.6732e-05	3.21183e-05
		GAPD	Glyceraldehyde-3-phosphate dehydrogenase	0.0579191	0.0685883	0.00266447	0.0173053	0.036768	0.0649583	0.395418	0.0579191	0.0685883	0.00266447	0.0173053	0.036768	0.0649583	0.395418	0.0579191	0.0685883	0.00266447	0.0173053	0.036768	0.0649583	0.395418	0.0579191	0.0685883	0.00266447	0.0173053	0.036768	0.0649583	0.395418	0.0579191	0.0685883	0.00266447	0.0173053	0.036768	0.0649583	0.395418
		PGK	Phosphoglycerate kinase	1.59932e-05	1.54557e-05	3.20153e-07	4.24772e-06	1.08002e-05	2.37523e-05	5.32642e-05	1.59932e-05	1.54557e-05	3.20153e-07	4.24772e-06	1.08002e-05	2.37523e-05	5.32642e-05	1.59932e-05	1.54557e-05	3.20153e-07	4.24772e-06	1.08002e-05	2.37523e-05	5.32642e-05	1.59932e-05	1.54557e-05	3.20154e-07	4.24772e-06	1.08002e-05	2.37523e-05	5.32642e-05	1.59932e-05	1.54557e-05	3.20152e-07	4.24772e-06	1.08002e-05	2.37523e-05	5.32642e-05
		PGMi	Phosphoglycerate mutase (cofactor independent)	5.65291e-05	1.15599e-05	3.70926e-05	4.70576e-05	5.60252e-05	6.4953e-05	8.59759e-05	4.28251e-05	8.75748e-06	2.81005e-05	3.56497e-05	4.24434e-05	4.92068e-05	6.51332e-05	2.85501e-05	5.83832e-06	1.87336e-05	2.37664e-05	2.82956e-05	3.28045e-05	4.34222e-05	1.4275e-05	2.91916e-06	9.36682e-06	1.18832e-05	1.41478e-05	1.64023e-05	2.17111e-05	5.71001e-07	1.16766e-07	3.74673e-07	4.75329e-07	5.65912e-07	6.56091e-07	8.68443e-07
		PGMd	Phosphoglycerate mutase (cofactor dependent)	3.58837e-08	6.19636e-09	2.54868e-08	3.07427e-08	3.56464e-08	4.01962e-08	5.25672e-08	8.97092e-07	1.54909e-07	6.37171e-07	7.68567e-07	8.9116e-07	1.0049e-06	1.31418e-06	1.79418e-06	3.09818e-07	1.27434e-06	1.53713e-06	1.78232e-06	2.00981e-06	2.62836e-06	2.69128e-06	4.64727e-07	1.91151e-06	2.3057e-06	2.67348e-06	3.01471e-06	3.94254e-06	3.55249e-06	6.13439e-07	2.5232e-06	3.04352e-06	3.52899e-06	3.97942e-06	5.20415e-06
		ENO	Enolase	1.36775e-05	7.35208e-06	3.20798e-06	7.7077e-06	1.16619e-05	1.93527e-05	3.05975e-05	1.36775e-05	7.35208e-06	3.20798e-06	7.7077e-06	1.16619e-05	1.93527e-05	3.05975e-05	1.36775e-05	7.35208e-06	3.20798e-06	7.7077e-06	1.16619e-05	1.93527e-05	3.05975e-05	1.36775e-05	7.35208e-06	3.20798e-06	7.7077e-06	1.16619e-05	1.93527e-05	3.05975e-05	1.36775e-05	7.35208e-06	3.20798e-06	7.7077e-06	1.16619e-05	1.93527e-05	3.05975e-05
		PYK1	Pyruvate kinase-1	0.000911975	0.0010637	4.46945e-05	0.000190035	0.000462252	0.00118435	0.00482679	0.00069089	0.000805836	3.38594e-05	0.000143966	0.000350191	0.000897233	0.00365666	0.000460593	0.000537224	2.2573e-05	9.59775e-05	0.00023346	0.000598155	0.00243777	0.000230297	0.000268612	1.12865e-05	4.79887e-05	0.00011673	0.000299078	0.00121889	9.21187e-06	1.07445e-05	4.51459e-07	1.91955e-06	4.66921e-06	1.19631e-05	4.87554e-05
		PYK2	Pyruvate kinase-2	2.53838e-06	1.527e-06	2.10673e-07	1.3837e-06	2.27096e-06	3.58967e-06	6.13483e-06	6.34595e-05	3.81751e-05	5.26684e-06	3.45926e-05	5.67741e-05	8.97417e-05	0.000153371	0.000126919	7.63502e-05	1.05337e-05	6.91852e-05	0.000113548	0.000179483	0.000306741	0.000190379	0.000114525	1.58005e-05	0.000103778	0.000170322	0.000269225	0.000460112	0.0002513	0.000151173	2.08567e-05	0.000136987	0.000224825	0.000355377	0.000607348
		PPS	Phosphoenolpyruvate synthase	0.000388728	0.00036555	1.55322e-05	8.06028e-05	0.000295217	0.000563135	0.00136398	0.000388728	0.00036555	1.55322e-05	8.06028e-05	0.000295217	0.000563135	0.00136398	0.000388728	0.00036555	1.55322e-05	8.06028e-05	0.000295217	0.000563135	0.00136398	0.000388728	0.00036555	1.55322e-05	8.06028e-05	0.000295217	0.000563135	0.00136398	0.000388728	0.00036555	1.55322e-05	8.06028e-05	0.000295217	0.000563135	0.00136398
		LDH_D	D-lactate dehydrogenase	8.43509e-08	1.2163e-07	1.56097e-08	2.37332e-08	4.63963e-08	7.28341e-08	7.60069e-07	8.43509e-08	1.2163e-07	1.56097e-08	2.37332e-08	4.63963e-08	7.28341e-08	7.60069e-07	8.43509e-08	1.2163e-07	1.56097e-08	2.37332e-08	4.63963e-08	7.28341e-08	7.60069e-07	8.43509e-08	1.2163e-07	1.56097e-08	2.37332e-08	4.63963e-08	7.28341e-08	7.60069e-07	8.43509e-08	1.2163e-07	1.56097e-08	2.37332e-08	4.63963e-08	7.28341e-08	7.60069e-07
	Pyruvate	PGI	Glucose-6-phosphate isomerase	4.16098e-06	1.0647e-06	2.98501e-06	3.37356e-06	3.89996e-06	4.68877e-06	8.05504e-06	4.16098e-06	1.0647e-06	2.98501e-06	3.37356e-06	3.89996e-06	4.68877e-06	8.05504e-06	4.16098e-06	1.0647e-06	2.98501e-06	3.37356e-06	3.89996e-06	4.68877e-06	8.05504e-06	4.16098e-06	1.0647e-06	2.98501e-06	3.37356e-06	3.89996e-06	4.68877e-06	8.05504e-06	4.16098e-06	1.0647e-06	2.98501e-06	3.37356e-06	3.89996e-06	4.68877e-06	8.05504e-06
		PFK1	Phosphofructokinase-1	2.16511e-05	4.15628e-05	2.05046e-07	1.41703e-06	5.88699e-06	2.21718e-05	0.000292031	1.64024e-05	3.1487e-05	1.55338e-07	1.0735e-06	4.45984e-06	1.67968e-05	0.000221235	1.09349e-05	2.09913e-05	1.03559e-07	7.15669e-07	2.97323e-06	1.11979e-05	0.00014749	5.46745e-06	1.04957e-05	5.17793e-08	3.57835e-07	1.48661e-06	5.59894e-06	7.37451e-05	2.18698e-07	4.19827e-07	2.07095e-09	1.43129e-08	5.94635e-08	2.23957e-07	2.9498e-06
		PFK2	Phosphofructokinase-2	1.38848e-09	2.36717e-09	3.56384e-10	3.98852e-10	6.05785e-10	1.12715e-09	1.6956e-08	3.47213e-08	5.9179e-08	8.91767e-09	9.97639e-09	1.51503e-08	2.81793e-08	4.23909e-07	6.94428e-08	1.18358e-07	1.78353e-08	1.99528e-08	3.03006e-08	5.63587e-08	8.47819e-07	1.04164e-07	1.77537e-07	2.67545e-08	2.99295e-08	4.54509e-08	8.4538e-08	1.27173e-06	1.37497e-07	2.34349e-07	3.53159e-08	3.95069e-08	5.99952e-08	1.11591e-07	1.67868e-06
		FBP1	Fructose-bisphosphatase-1	2.601e-06	6.76444e-07	2.0378e-06	2.13829e-06	2.31752e-06	2.75184e-06	5.79346e-06	1.97045e-06	5.12458e-07	1.54379e-06	1.61992e-06	1.7557e-06	2.08473e-06	4.38899e-06	1.31363e-06	3.41638e-07	1.02919e-06	1.07995e-06	1.17047e-06	1.38982e-06	2.92599e-06	6.56817e-07	1.70819e-07	5.14595e-07	5.39973e-07	5.85233e-07	6.94909e-07	1.463e-06	2.62727e-08	6.83277e-09	2.05838e-08	2.15989e-08	2.34093e-08	2.77964e-08	5.85198e-08
		FBP2	Fructose-bisphosphatase-1	0.000358113	0.000432957	1.85975e-05	9.32089e-05	0.000181349	0.000404581	0.00217445	0.00895281	0.0108239	0.000464937	0.00233022	0.00453373	0.0101145	0.0543613	0.0179056	0.0216479	0.000929874	0.00466044	0.00906746	0.0202291	0.108723	0.0268584	0.0324718	0.00139481	0.00699066	0.0136012	0.0303436	0.163084	0.0354531	0.0428628	0.00184115	0.00922768	0.0179536	0.0400536	0.215271
		FBA1	Fructose-bisphosphate aldolase-1	4.20713e-05	3.41409e-05	1.59485e-05	1.90338e-05	2.75044e-05	4.78734e-05	0.000193463	3.18722e-05	2.58643e-05	1.20822e-05	1.44195e-05	2.08366e-05	3.62677e-05	0.000146563	2.12481e-05	1.72429e-05	8.0548e-06	9.61303e-06	1.38911e-05	2.41785e-05	9.77084e-05	1.06241e-05	8.62143e-06	4.0274e-06	4.80652e-06	6.94555e-06	1.20892e-05	4.88542e-05	4.24962e-07	3.44857e-07	1.61096e-07	1.92261e-07	2.77822e-07	4.8357e-07	1.95417e-06
		FBA2	Fructose-bisphosphate aldolase-2	2.81351e-05	2.82618e-05	3.60508e-06	8.2171e-06	1.75719e-05	3.59917e-05	0.000167989	0.000703377	0.000706546	9.0127e-05	0.000205427	0.000439297	0.000899792	0.00419972	0.00140675	0.00141309	0.000180254	0.000410855	0.000878594	0.00179958	0.00839943	0.00211013	0.00211964	0.000270381	0.000616282	0.00131789	0.00269938	0.0125991	0.00278537	0.00279792	0.000356903	0.000813493	0.00173962	0.00356318	0.0166309
		TPI	Triose-phosphate isomerase	6.18271e-07	2.52366e-07	2.00403e-07	4.30479e-07	5.69737e-07	8.34259e-07	1.08046e-06	6.18271e-07	2.52366e-07	2.00403e-07	4.30479e-07	5.69737e-07	8.34259e-07	1.08046e-06	6.18271e-07	2.52366e-07	2.00403e-07	4.30479e-07	5.69737e-07	8.34259e-07	1.08046e-06	6.18271e-07	2.52366e-07	2.00403e-07	4.30479e-07	5.69737e-07	8.34259e-07	1.08046e-06	6.18271e-07	2.52366e-07	2.00403e-07	4.30479e-07	5.69737e-07	8.34259e-07	1.08046e-06
		GAPD	Glyceraldehyde-3-phosphate dehydrogenase	2.05705e-05	2.97474e-05	5.18783e-06	7.21348e-06	1.11339e-05	2.28625e-05	0.000263402	2.05705e-05	2.97474e-05	5.18783e-06	7.21348e-06	1.11339e-05	2.28625e-05	0.000263402	2.05705e-05	2.97474e-05	5.18783e-06	7.21348e-06	1.11339e-05	2.28625e-05	0.000263402	2.05705e-05	2.97474e-05	5.18783e-06	7.21348e-06	1.11339e-05	2.28625e-05	0.000263402	2.05705e-05	2.97474e-05	5.18783e-06	7.21348e-06	1.11339e-05	2.28625e-05	0.000263402
		PGK	Phosphoglycerate kinase	5.28717e-05	4.92216e-05	8.6295e-06	1.79742e-05	3.43613e-05	7.27775e-05	0.000260263	5.28717e-05	4.92216e-05	8.6295e-06	1.79742e-05	3.43613e-05	7.27775e-05	0.000260263	5.28717e-05	4.92216e-05	8.6295e-06	1.79742e-05	3.43613e-05	7.27775e-05	0.000260263	5.28717e-05	4.92216e-05	8.6295e-06	1.79742e-05	3.43613e-05	7.27775e-05	0.000260263	5.28717e-05	4.92216e-05	8.6295e-06	1.79742e-05	3.43613e-05	7.27775e-05	0.000260263
		PGMi	Phosphoglycerate mutase (cofactor independent)	1.84122e-05	2.93946e-06	1.59138e-05	1.62422e-05	1.70503e-05	1.93446e-05	2.69029e-05	1.39486e-05	2.22687e-06	1.20559e-05	1.23047e-05	1.29169e-05	1.4655e-05	2.0381e-05	9.29907e-06	1.48458e-06	8.0373e-06	8.20313e-06	8.61127e-06	9.77001e-06	1.35873e-05	4.64954e-06	7.42289e-07	4.01865e-06	4.10157e-06	4.30564e-06	4.88501e-06	6.79366e-06	1.85981e-07	2.96916e-08	1.60746e-07	1.64063e-07	1.72225e-07	1.954e-07	2.71746e-07
		PGMd	Phosphoglycerate mutase (cofactor dependent)	1.00768e-08	2.15799e-09	8.24273e-09	8.48378e-09	9.07706e-09	1.07614e-08	1.63103e-08	2.51921e-07	5.39497e-08	2.06068e-07	2.12095e-07	2.26926e-07	2.69035e-07	4.07757e-07	5.03842e-07	1.07899e-07	4.12136e-07	4.24189e-07	4.53853e-07	5.3807e-07	8.15513e-07	7.55763e-07	1.61849e-07	6.18204e-07	6.36284e-07	6.80779e-07	8.07106e-07	1.22327e-06	9.97608e-07	2.13641e-07	8.1603e-07	8.39895e-07	8.98629e-07	1.06538e-06	1.61472e-06
		ENO	Enolase	8.51738e-06	7.36241e-08	8.45481e-06	8.46303e-06	8.48327e-06	8.54074e-06	8.73005e-06	8.51738e-06	7.36241e-08	8.45481e-06	8.46303e-06	8.48327e-06	8.54074e-06	8.73005e-06	8.51738e-06	7.36241e-08	8.45481e-06	8.46303e-06	8.48327e-06	8.54074e-06	8.73005e-06	8.51738e-06	7.36241e-08	8.45481e-06	8.46303e-06	8.48327e-06	8.54074e-06	8.73005e-06	8.51738e-06	7.36241e-08	8.45481e-06	8.46303e-06	8.48327e-06	8.54074e-06	8.73005e-06
		PYK1	Pyruvate kinase-1	0.0181285	0.0293846	0.000336897	0.00158631	0.00551218	0.0234722	0.12657	0.0137337	0.0222611	0.000255225	0.00120175	0.0041759	0.017782	0.0958862	0.00915582	0.0148407	0.00017015	0.000801169	0.00278393	0.0118547	0.0639242	0.00457791	0.00742036	8.50749e-05	0.000400584	0.00139197	0.00592734	0.0319621	0.000183116	0.000296814	3.403e-06	1.60234e-05	5.56786e-05	0.000237093	0.00127848
		PYK2	Pyruvate kinase-2	1.12436e-07	1.41562e-07	1.18518e-08	2.1877e-08	4.96232e-08	1.31964e-07	6.14924e-07	2.81089e-06	3.53906e-06	2.96296e-07	5.46925e-07	1.24058e-06	3.29911e-06	1.53731e-05	5.62178e-06	7.07812e-06	5.92592e-07	1.09385e-06	2.48116e-06	6.59821e-06	3.07462e-05	8.43267e-06	1.06172e-05	8.88889e-07	1.64077e-06	3.72174e-06	9.89732e-06	4.61193e-05	1.11311e-05	1.40147e-05	1.17333e-06	2.16582e-06	4.91269e-06	1.30645e-05	6.08775e-05
		PPS	Phosphoenolpyruvate synthase	0.00399045	0.00444848	0.000207519	0.000736455	0.00205247	0.00625995	0.0200018	0.00399045	0.00444848	0.000207519	0.000736455	0.00205247	0.00625995	0.0200018	0.00399045	0.00444848	0.000207519	0.000736455	0.00205247	0.00625995	0.0200018	0.00399045	0.00444848	0.000207519	0.000736455	0.00205247	0.00625995	0.0200018	0.00399045	0.00444848	0.000207519	0.000736455	0.00205247	0.00625995	0.0200018
		LDH_D	D-lactate dehydrogenase	5.86617e-05	8.16649e-05	2.72212e-06	1.37485e-05	2.94788e-05	7.16285e-05	0.000510002	5.86617e-05	8.16649e-05	2.72212e-06	1.37485e-05	2.94788e-05	7.16285e-05	0.000510002	5.86617e-05	8.16649e-05	2.72212e-06	1.37485e-05	2.94788e-05	7.16285e-05	0.000510002	5.86617e-05	8.16649e-05	2.72212e-06	1.37485e-05	2.94788e-05	7.16285e-05	0.000510002	5.86617e-05	8.16649e-05	2.72212e-06	1.37485e-05	2.94788e-05	7.16285e-05	0.000510002
				​								​
